# Supplementary material for: Re-stratification of patients with copy-number low endometrial cancer by clinicopathological characteristics
Source: World J Surg Oncol. 2023 Oct 21;21:332. doi: 10.1186/s12957-023-03229-w (PMC10589940; doi:10.1186/s12957-023-03229-w)
Supplement: Supplementary file 2 — Additional file 2: Supplementary Table S1. DEGs between living and deceased CNL patients from TCGA database. [file 12957_2023_3229_MOESM2_ESM.csv]

	genename	logFC	AveExpr	t	P.Value	adj.P.Val	B
17064	SPATA5L1	-126.992176983186	227.890503427987	-5.62157846684858	9.19120623349511e-08	0.00188392154167949	0.606668782975964
14250	PSMD6	-364.77823691727	1148.89645295638	-4.58720136351122	9.52678239813942e-06	0.0418803427402689	-1.0314503507278
18050	TLX1	-123.283592046524	17.7528357974228	-4.57860159663629	9.87594037224517e-06	0.0418803427402689	-1.04430717452933
3777	CKM	-70.6258735849309	16.924063622906	-4.57392911404219	1.00707907969932e-05	0.0418803427402689	-1.05128661963007
4160	CPS1	-29.3471258908472	7.94325436595302	-4.53566487914432	1.18121896477506e-05	0.0418803427402689	-1.10828300553677
7284	GPR15	-6.25354988107541	2.00453839475168	-4.43039801387037	1.82324942590601e-05	0.0533873478325649	-1.2635840523996
11867	NKIRAS1	-99.827611646672	149.608247573557	-4.33826864317802	2.65061048062574e-05	0.0539281440168089	-1.39764982338227
18506	TPD52L1	-791.655098494496	1125.8067464357	-4.28619962851359	3.26696844820005e-05	0.0539281440168089	-1.47263341487564
17610	TAF9	-392.324740295007	1275.31284766779	-4.25611958884843	3.68343667968642e-05	0.0539281440168089	-1.51568723189579
2973	CASP7	-616.514986840444	950.286645873154	-4.17668313716	5.04236683824041e-05	0.0689022620556092	-1.62844016201977
11049	MOSC1	-433.554076540812	425.41866880302	-4.08431649054069	7.22689131854939e-05	0.087135053739004	-1.75778556274534
7428	GRM3	-20.8333330578247	7.42942625097987	-4.01170042737735	9.55242933249055e-05	0.108775635571144	-1.85811041238553
4370	CTH	-131.198945721678	126.76888223302	-3.97420781495384	0.000110171568721489	0.111659867833597	-1.90943024873968
6749	GABRA2	-28.4770908839573	6.93560904281879	-3.94616406717728	0.000122501506135529	0.111659867833597	-1.94760026609438
11346	MXD1	-440.669389703828	530.521624112081	-3.94018474475915	0.000125295260778296	0.111659867833597	-1.95571455223403
5712	ETFA	-412.707945733753	944.868481108725	-3.91041453330861	0.000140131731113028	0.114151231657266	-1.99598759955828
2437	C3orf26	-225.755488846835	401.360197044966	-3.90379868751529	0.000143648688102796	0.114151231657266	-2.00490868681297
15232	RPP40	-75.3326665967387	167.41872096698	-3.9016693939348	0.00014479836186217	0.114151231657266	-2.00777768009774
2440	C3orf31	-59.540311174245	197.242704230336	-3.88103213324415	0.000156403937687115	0.118733759658252	-2.03552757272796
11169	MRPS22	-144.086722998112	493.226718148993	-3.86408986131217	0.000166587296312397	0.121947850446972	-2.0582320279889
16267	SLC35D3	-24.8753914537687	5.54797402407383	-3.82990976762296	0.000189080780610083	0.133640991729823	-2.10382434031774
3165	CCDC86	-345.594971015506	715.354630837584	-3.79402988143514	0.000215780270374811	0.14742827339575	-2.15137556506683
7065	GLRX2	-255.46213412942	137.840981762483	-3.77653050203336	0.000230064198560126	0.152116963802803	-2.17445177218606
1338	BAG3	-2626.71179850498	1537.42121335168	-3.72403376713656	0.000278486060353767	0.178379024345974	-2.24321968191702
19091	UCK2	-433.366666851603	559.137657636107	-3.66541098662777	0.000343912745745669	0.18728000081135	-2.31918951075055
15227	RPP14	-116.237045255046	457.030106225503	-3.66077004309726	0.000349670187753578	0.18728000081135	-2.32516628487838
3279	CD177	-1339.66551153043	117.974585405463	-3.65469080874739	0.000357349797336775	0.18728000081135	-2.33298697409449
17668	TATDN1	-168.483270115874	335.404677384564	-3.64994593503101	0.000363454192483512	0.18728000081135	-2.33908445915502
7147	GNL3	-637.745022925905	1683.01610759329	-3.64797667138579	0.000366016507969579	0.18728000081135	-2.34161339490895
1564	BRD2	-1232.63299424511	4977.51831358389	-3.62904481272901	0.000391535511007125	0.18728000081135	-2.36587471477602
5245	DUSP2	-504.529079761141	308.279210529597	-3.62817609788526	0.000392745874250113	0.18728000081135	-2.36698575633732
929	ARHGDIG	-29.3482232326385	6.2123794827651	-3.62191198986041	0.000401578652595971	0.18728000081135	-2.37499144045567
15348	RTCD1	-158.858227708269	649.687907583221	-3.62101199036383	0.000402863004082196	0.18728000081135	-2.37614082619297
5357	EEF1E1	-131.007808548295	384.214288281879	-3.61526056136925	0.00041116261094359	0.18728000081135	-2.38348098885759
3558	CENPN	-189.311479076579	380.738732155034	-3.60001880276391	0.000433944354834782	0.192090972435996	-2.40289142283073
11130	MRPL3	-663.023308554492	1923.07555763221	-3.59579312660549	0.00044046815165594	0.192090972435996	-2.4082621185232
11693	NDUFAF2	-82.8769934244032	195.451474230805	-3.57834406129644	0.000468398890222837	0.200016084435364	-2.43038987672372
8113	HSPA4	-791.025606196461	2648.26069761745	-3.5686012668454	0.000484711966894334	0.200071144915404	-2.44271033057438
12106	NSMCE2	-112.648584622687	315.488563150336	-3.56646860585477	0.000488353544052077	0.200071144915404	-2.44540390427745
16386	SLC7A5	-4334.14761459571	3974.02789227718	-3.56099922368301	0.000497810820641342	0.200071144915404	-2.45230632229439
3131	CCDC58	-129.7141458081	320.180710685503	-3.51767008807358	0.000579064857646557	0.217819426016231	-2.50670877283883
512	ALDH1L2	-119.714095632162	78.8038887895772	-3.50836442215787	0.000598071609119824	0.217819426016231	-2.51832758838364
14963	RIOK2	-122.01154751192	432.156946511409	-3.4962509003797	0.000623692927867438	0.217819426016231	-2.53341758574666
13141	PDHB	-343.048579937828	1290.96050103087	-3.49480736228536	0.000626814035647731	0.217819426016231	-2.53521320569169
6334	FEZ1	-336.56142434144	112.929367533825	-3.49034770717177	0.000636549336086892	0.217819426016231	-2.54075705359715
6212	FBP2	-41.4430991327475	4.04356056234899	-3.48233317465304	0.000654402871066715	0.217819426016231	-2.55070660423013
17797	TCP1	-1406.58956216848	3912.08616609396	-3.48037594362347	0.000658833798873906	0.217819426016231	-2.55313376636426
3007	CBR3	-223.111370872042	119.112678147785	-3.47050496492705	0.000681613169034288	0.217819426016231	-2.56535906675183
5428	EIF2A	-711.941053581988	1764.22253260134	-3.46858285113741	0.000686134019123523	0.217819426016231	-2.56773657133848
13598	PLP2	-718.833175517144	1658.20847397248	-3.4640435910264	0.000696922450359724	0.217819426016231	-2.57334732782703
10391	LYAR	-182.132968356628	403.540365616779	-3.46239734369474	0.000700874275643467	0.217819426016231	-2.57538079975808
8119	HSPA9	-1376.95480917638	4026.48699798658	-3.45740739855376	0.000712981562526118	0.217819426016231	-2.58153999176056
4531	CYP26A1	-937.681297522206	92.6256802961342	-3.45545923192075	0.000717761534208848	0.217819426016231	-2.58394282778434
8111	HSPA1L	-72.0373769430044	47.236031077047	-3.4522944195095	0.000725590801694805	0.217819426016231	-2.58784406628608
8133	HSPD1	-3947.468041312	8159.69980767114	-3.4511757037719	0.00072837745482571	0.217819426016231	-2.58922244978488
12283	OIP5	-70.1871232753277	91.6382285681879	-3.44827191605517	0.000735657550067965	0.217819426016231	-2.59279866145017
7928	HMP19	-291.038897042785	28.400833183443	-3.44404754577965	0.000746370472979163	0.217819426016231	-2.59799718141815
18052	TLX2	-6.00969398854924	2.05894120012081	-3.44292230731728	0.000749248642808062	0.217819426016231	-2.5993810865948
11173	MRPS25	-428.767110081868	1223.39200853691	-3.43432972614387	0.000771572796074723	0.217819426016231	-2.6099375758646
11239	MT1A	-77.6511294759953	31.1346673727651	-3.43274287597998	0.000775763189695316	0.217819426016231	-2.61188492031196
8377	IL1RL1	-17.38930331295	5.63443951561074	-3.42494988661949	0.000796653681572556	0.218077882197357	-2.62143834749443
2417	C2orf84	-11.2782574797305	2.55646586032215	-3.42416623090576	0.000798783344146912	0.218077882197357	-2.62239811625619
3455	CDK5R2	-92.2333194947762	10.219109596255	-3.42057831817294	0.000808602187978685	0.218077882197357	-2.62679021301181
8676	JMJD6	-137.845083044645	420.332153465101	-3.41595791465364	0.000821413286297043	0.218655949730266	-2.63244104844725
16990	SOX14	-47.128997191659	12.861092385906	-3.40868972645088	0.000841951552023548	0.21972498538081	-2.64131837434827
333	ADM	-1024.67713717616	957.137995894228	-3.40697417966304	0.000846868997662291	0.21972498538081	-2.64341162749396
6530	FMO3	-1045.84967036851	151.535826808161	-3.40251307522917	0.000859782567236725	0.220287041008139	-2.64885114867388
10317	LRRIQ4	-9.10447865385761	5.79222280663758	-3.39492261681075	0.000882179499999729	0.221004027850243	-2.65809382902906
5032	DNAJB1	-6357.52146309363	4640.88464746309	-3.38977918952376	0.000897665349802603	0.221004027850243	-2.6643478473473
11010	MND1	-67.5599433704008	96.2703424543289	-3.38738835194595	0.000904950016424366	0.221004027850243	-2.66725245123449
4083	COQ3	-69.0480199799688	149.26708722	-3.38126856923906	0.000923849370290835	0.221004027850243	-2.6746801519921
8219	IER5	-1041.43548245018	956.841561911409	-3.37732837134021	0.000936212475639746	0.221004027850243	-2.67945699316006
19570	WISP3	-23.739125189329	6.74463893326175	-3.37709462044835	0.000936950756220446	0.221004027850243	-2.67974024325795
19834	ZFAND2A	-671.032080827369	336.244827569799	-3.37674474948912	0.00093805680943412	0.221004027850243	-2.6801641749352
3228	CCNE2	-512.233867244033	175.885727314819	-3.36518741441792	0.00097528751107051	0.227164410391048	-2.69414899029745
15815	SEZ6	-231.583807605512	26.1698136345638	-3.36144984553629	0.00098762048770133	0.22745232737544	-2.69866369791132
16167	SLC25A21	-7.59221169251271	6.2247643094094	-3.35234924722242	0.00101826267991364	0.231703315802009	-2.70964038702435
4248	CRYBA2	-13.6886647497183	1.779361256	-3.34931151510929	0.00102868720973717	0.231703315802009	-2.71329924118406
3204	CCL2	-1180.57534313965	653.177258454228	-3.33447632899039	0.00108104565038641	0.240162537881605	-2.73113096003189
14615	RAPSN	-45.9427458614968	8.5280435489396	-3.33167667387119	0.00109120175102455	0.240162537881605	-2.73448924860335
5443	EIF2S2	-547.600922197437	1594.34370474631	-3.32889134549375	0.00110139428018104	0.240162537881605	-2.73782818560978
175	ACPP	-227.376272894932	97.4052377711745	-3.32405487544729	0.00111930425478197	0.241498729581747	-2.7436208096901
2145	C1orf163	-53.3294906881503	166.439353583825	-3.31261149390932	0.00116276920273593	0.248263336963317	-2.75730050924572
6877	GBX2	-10.1146068157822	2.35422750269128	-3.30451758238017	0.00119445789802328	0.249824525875339	-2.76695405861677
3912	CMC1	-58.1847433748288	195.419261384161	-3.30121671277073	0.00120761112323513	0.250024294878288	-2.77088571321196
13419	PINX1	-66.5695277401695	176.129585974027	-3.29188664574345	0.00124552391698322	0.253641221666945	-2.78198219070829
18281	TMEM52	-181.727688673628	69.7822993654765	-3.29084378387427	0.00124982989649029	0.253641221666945	-2.7832209726375
4016	COL21A1	-590.102031829261	299.152677864423	-3.27515286951471	0.00131631683345969	0.26216008913885	-2.80182275308836
5709	ESYT3	-39.5862208470989	21.681445959349	-3.27145305699663	0.00133246725594017	0.26216008913885	-2.80619881669139
7235	GPHN	-106.67337114439	294.883653498725	-3.26872212440138	0.00134450659019514	0.26216008913885	-2.80942642924079
11113	MRPL13	-299.599098095131	634.546210295302	-3.26721630385471	0.00135118829304035	0.26216008913885	-2.81120521500678
13785	POU3F1	-63.173068170765	11.9939237099262	-3.26563799792339	0.00135822483601297	0.26216008913885	-2.8130689378812
2038	C18orf21	-109.959748072809	367.502196538926	-3.26333621946215	0.00136854805766	0.26216008913885	-2.81578570152672
8663	JAKMIP1	-33.7095784889919	18.679212760255	-3.25550739501052	0.00140420918515185	0.26515333076826	-2.82501475291634
12711	ORC3L	-143.828808568549	553.451640196644	-3.25372047471493	0.00141246922217548	0.26515333076826	-2.82711883967558
13143	PDIA2	-530.148644597953	128.066935851034	-3.24987580476651	0.00143039486234816	0.26515333076826	-2.83164284309806
11944	NODAL	-75.0538447614875	15.4226151799128	-3.24688767439678	0.0014444729802856	0.26515333076826	-2.83515606404864
6359	FGF20	-217.506717630106	114.222416375074	-3.24368127215102	0.00145972287555824	0.26515333076826	-2.83892309268878
16312	SLC3A2	-1382.43194730655	3398.60102681879	-3.23962132857882	0.00147924733860427	0.26515333076826	-2.84368870898363
4768	DECR1	-730.62969247195	1666.00070671611	-3.2352380567085	0.00150059942279935	0.26515333076826	-2.8488285890346
17307	STAC	-23.1126256741982	10.1844297890201	-3.22577034665279	0.00154770166997922	0.270604142493254	-2.85991187045773
18678	TRIP13	-166.375046441653	333.830845691007	-3.2209330423232	0.0015722949244193	0.270604142493254	-2.86556474486193
482	AKR1B10	-1283.76522383144	279.451865553497	-3.21747223418177	0.00159011247272884	0.270604142493254	-2.86960494475124
19322	VDAC1	-1231.6063660821	4255.20883161745	-3.21561894101467	0.00159973095046197	0.270604142493254	-2.87176709986238
11188	MRS2	-165.526975617759	648.110076742282	-3.21248592779396	0.00161611422659039	0.270604142493254	-2.8754200138048
1579	BRIX1	-236.055159737284	704.673582408725	-3.21166055753817	0.00162045617364655	0.270604142493254	-2.87638188085157
9224	KRT40	-74.0435559432138	13.1630879122752	-3.21101448075826	0.00162386249337319	0.270604142493254	-2.87713466745889
16172	SLC25A26	-91.7462827210445	372.913120062416	-3.18852154154586	0.00174668620056258	0.288724411717187	-2.90326805738595
2856	CACYBP	-1205.51361717481	2133.59406838255	-3.18060571418915	0.00179192545894616	0.293832769056155	-2.91243046211111
1962	C16orf87	-76.5813009620187	166.087320125302	-3.16620245218704	0.00187704273312781	0.299507587393509	-2.92905559171167
9895	LINC02159	-41.1507445119997	29.5794937374295	-3.16551054639173	0.00188122456131435	0.299507587393509	-2.92985272358426
12063	NR4A3	-143.51483582569	80.8158764966913	-3.16426456669609	0.00188877697974242	0.299507587393509	-2.93128784464474
4523	CYP17A1	-129.117252343925	26.86886163	-3.16248796370434	0.00189959439728527	0.299507587393509	-2.93333336170333
8503	INTS8	-725.726615259846	1072.2853853349	-3.15793571310131	0.00192757511349902	0.30138194852047	-2.93857049104248
7399	GRIA4	-57.9629187414121	14.1203741045973	-3.15272044693947	0.00196010075876985	0.30138194852047	-2.94456300813986
3643	CHCHD4	-65.5749603896582	252.215283890604	-3.15096393739517	0.00197116952729367	0.30138194852047	-2.94657952196029
11695	NDUFAF4	-113.282631165485	299.638604675302	-3.14239219227605	0.00202602133156225	0.30138194852047	-2.95640723794869
19984	ZNF215	-34.4941951895496	30.2861347805369	-3.1379159136318	0.00205522481131052	0.30138194852047	-2.96153091665016
11177	MRPS30	-118.169920043308	406.709385263758	-3.13749618239498	0.00205798307163682	0.30138194852047	-2.96201105441306
1886	C14orf68	-4.49860335237895	1.73719861889933	-3.13064299051679	0.00210350680424031	0.30138194852047	-2.96984328444683
3972	CNTD2	-25.2464720696246	18.131082329651	-3.12924127244481	0.00211293218416413	0.30138194852047	-2.9714435651356
7512	GTF3C6	-482.782693096832	1281.17439216846	-3.12874641489505	0.00211626902037584	0.30138194852047	-2.97200838576428
10781	MEP1B	-8.86224027379984	1.90318391683221	-3.1249004808788	0.00214236912229973	0.30138194852047	-2.97639562520914
11305	MTRF1L	-61.0811533414224	267.052754051007	-3.12442024564204	0.0021456490545071	0.30138194852047	-2.97694314936714
13130	PDE9A	226.564084849697	512.935359223825	3.1231869754479	0.00215409341855791	0.30138194852047	-2.97834891288216
8076	HSD17B2	-322.030495950145	91.4405067269866	-3.12313640890029	0.00215444031038066	0.30138194852047	-2.97840654252941
13351	PI15	-120.65115197529	83.8159918988993	-3.12171473753585	0.00216421432553919	0.30138194852047	-2.98002648650353
807	APLN	-477.20572300267	174.826038786228	-3.1205447563512	0.00217228875167937	0.30138194852047	-2.98135919588893
1409	BCKDHB	-187.096210469329	365.018424351074	-3.11872035309387	0.00218493524326668	0.30138194852047	-2.98343655077892
3372	CDC25A	-137.22021410748	198.234093478859	-3.11787002914952	0.00219085282380593	0.30138194852047	-2.98440443909618
14855	RG9MTD1	-217.242661869645	644.406717143624	-3.11512542034979	0.0022100545251998	0.301996584020135	-2.9875270713819
8784	KCNK13	-63.3468359071779	21.9248915884564	-3.11093944076009	0.002239640492612	0.304012656801776	-2.99228535790664
1910	C15orf41	-80.0449109406683	187.153746326309	-3.10154301681727	0.00230739318956747	0.311148935569503	-3.00294778161099
6636	FRMD5	-28.2285361591695	19.7950420028389	-3.09848224812356	0.00232986904670476	0.312048062988216	-3.00641534703203
8493	INTS12	-86.0236067386844	386.696973671812	-3.09650322746509	0.00234450903547764	0.312048062988216	-3.00865592985145
14898	RGS9BP	-5.23459153294643	3.51024703396644	-3.08538668797292	0.00242833819711594	0.319382004196967	-3.02122033611968
7107	GMPS	-314.005627088683	855.275896353691	-3.08484614315249	0.00243248421981934	0.319382004196967	-3.02183035763231
2584	C6orf150	-68.0999818224034	71.7771917286846	-3.08304365828691	0.0024463567672793	0.319382004196967	-3.02386389604518
564	ALPK2	-75.5162339126603	20.6735334117987	-3.07491281471998	0.00250984829324775	0.325597218143665	-3.0330251086155
2309	C21orf29	-31.873468752627	7.16514913297987	-3.07172522217242	0.00253515221633675	0.326811414957575	-3.03661132679649
11138	MRPL39	-99.2984792431245	401.043013557718	-3.06122824070689	0.00262015549551387	0.331629658009933	-3.04839980902724
93	ABHD5	-238.863912284182	672.901299045638	-3.05952096108264	0.00263422716228804	0.331629658009933	-3.0503140656506
8100	HSP90AB1	-8981.2140613466	28002.3293544161	-3.05942857513094	0.00263499060848714	0.331629658009933	-3.05041762715035
2125	C1orf127	-41.8892370995673	13.5036929097047	-3.05676515216257	0.00265708827829347	0.331629658009933	-3.05340214754536
10251	LRRC1	-216.571918125606	614.027205290604	-3.05445238552778	0.00267641531328286	0.331629658009933	-3.05599203387724
19952	ZNF165	-60.5393446116597	144.848636110872	-3.05401550102379	0.00268008075595873	0.331629658009933	-3.05648108878684
12895	PAQR3	-178.081562052043	285.760133523624	-3.05333677659335	0.00268578441867829	0.331629658009933	-3.05724075072049
5304	EAF2	-33.2612511098111	63.4388884596644	-3.04773123713202	0.00273332078269326	0.334944189572186	-3.06350952851036
19671	YBX1	-2354.24743342271	7712.08031430201	-3.04400864340905	0.00276531706361746	0.334944189572186	-3.06766742515029
18302	TMEM70	-153.768768805839	413.642957911409	-3.04216082692782	0.00278132736658114	0.334944189572186	-3.06972978950165
11136	MRPL37	-371.933086151332	1457.58463152416	-3.04080419461055	0.00279313622878741	0.334944189572186	-3.07124329351038
10726	MECR	-121.321621383757	503.108235327517	-3.03943415884521	0.00280510869073716	0.334944189572186	-3.07277119612408
5257	DUSP8	-247.118330658367	446.496085010537	-3.0387990567294	0.00281067476247333	0.334944189572186	-3.0734792908076
13194	PECI	-1229.0142954829	1478.99595469463	-3.03447386238049	0.00284885279984883	0.3375314210318	-3.07829839363693
15148	RPF2	-239.147185801627	590.149869052752	-3.02918428855113	0.00289619330855089	0.341168242789469	-3.08418443896195
19511	WDR67	-97.7991626360329	163.728671345705	-3.02611929668874	0.00292395516231716	0.342470336925799	-3.08759123926342
1762	C12orf11	-215.21317124355	602.436164585235	-3.01838232775543	0.0029951293894854	0.348813449410695	-3.0961785837359
16090	SLC16A1	-706.28327014952	964.659645781477	-3.01340832359959	0.0030417260174304	0.352238746775541	-3.10168985331723
280	ADAMTS4	-205.334563908837	251.804106363758	-3.0108830293054	0.00306563783388583	0.353013363377291	-3.10448508861959
8110	HSPA1B	-7265.72554337308	4363.5577013745	-3.00836451571801	0.00308965781027234	0.35379171026342	-3.10727092027351
5164	DPY19L4	-549.088747074325	946.732012358389	-3.00173485000878	0.00315371853183771	0.35747843590735	-3.11459519691189
3779	CKMT1B	-436.133329009357	407.879287073832	-3.00063520676332	0.00316446160292094	0.35747843590735	-3.11580878129085
5037	DNAJB4	-209.285124537633	234.907196326644	-2.99828238247076	0.00318756101705553	0.35747843590735	-3.11840418043439
2131	C1orf135	-52.921338683665	86.1611385584362	-2.99787097376392	0.00319161603020174	0.35747843590735	-3.11885783479589
10496	MALT1	-605.871244080408	744.577054826175	-2.99190965024894	0.00325090872331684	0.359478133040843	-3.12542560495051
14623	RARS	-246.75080325997	1196.79360373691	-2.99079731663319	0.00326208385351987	0.359478133040843	-3.12664991655935
6532	FMO5	-323.966347308166	138.22033198947	-2.97599680498485	0.00341418134567318	0.374227139263439	-3.14290501592228
1276	AVEN	-96.840505558855	258.553405154832	-2.97390991983094	0.00343614427701077	0.374467535827274	-3.14519169987045
5745	EXOC2	-203.081107452978	677.810401471141	-2.9717328543524	0.00345919468518885	0.374467535827274	-3.14757580033918
5962	FAM177A1	-254.861403209547	681.653401926175	-2.97060587701376	0.0034711827002577	0.374467535827274	-3.14880939033558
12823	PABPC4	-840.709937739643	3667.46498283221	-2.96783130903638	0.00350085961160359	0.375691724916433	-3.15184480276347
10938	MKNK2	-1438.93911755046	5121.89423569799	-2.95860110423002	0.00360127284819583	0.384454633174322	-3.16192605188296
18426	TNN	-28.0075988861799	8.96340059203356	-2.95329372301113	0.00366020214359102	0.388721053560545	-3.16771113459653
6994	GINS2	-291.225632094086	276.551893878926	-2.94939344171419	0.00370407124052567	0.390975389398422	-3.17195703917575
7348	GPR98	-110.790489056967	112.997966957846	-2.94687195957425	0.00373268849487309	0.390975389398422	-3.17469951241049
16130	SLC22A16	-29.3474632542675	14.7047658266577	-2.94634863528469	0.0037386532820457	0.390975389398422	-3.17526846138202
3756	CILP2	-87.2843990909702	74.0341586662013	-2.94307960736381	0.00377611178912187	0.391685174951449	-3.17882061366757
4984	DLX4	-99.3702363615464	37.861466687	-2.94242453703439	0.00378365929845279	0.391685174951449	-3.17953202900961
91	ABHD3	-123.694383547833	306.265228544497	-2.93912102969122	0.00382193269882009	0.391690772638577	-3.18311770124879
10810	METTL5	-160.927299798841	594.653685212752	-2.93448640704309	0.00387622713430108	0.395278744138156	-3.18814260527538
4433	CWC27	-108.466789563015	398.864220071141	-2.93270852064044	0.00389724217935023	0.395454321535355	-3.19006847743138
18702	TRPC3	-17.7593076916818	7.35914099849664	-2.92855416177333	0.00394675586354526	0.398505689335404	-3.19456488993028
10385	LY6H	-48.5417953559181	16.8370292206376	-2.92109862228439	0.00403706419436657	0.405626003882018	-3.20262113360275
4770	DEDD2	-258.713145266906	738.493592574497	-2.9158013517076	0.00410237683238739	0.408065598049916	-3.20833493422747
9798	RAB6D	-73.6679197696468	94.6350186357718	-2.91412907902471	0.00412319539340403	0.408065598049916	-3.21013692438212
19250	USP46	-152.547001338076	513.63257638255	-2.91270671900951	0.0041409788941983	0.408065598049916	-3.21166894547618
3334	CD5	-424.976797442091	190.482649858322	-2.90389651145294	0.00425270663350851	0.41544151599281	-3.22114465315879
11774	NEUROG2	-50.6601098917107	21.7591030742953	-2.89784242895762	0.00433107595072524	0.420730160009551	-3.22764230600092
5915	FAM153A	-52.17434185556	12.9512373170872	-2.89382316550185	0.00438383299392361	0.423846343756851	-3.2319498635392
2701	C8orf47	-307.455320193372	176.039332034329	-2.89202322503402	0.00440764931965641	0.424148300962429	-3.23387730787363
4874	DHFR	-189.300230477856	453.518641501342	-2.88732901929813	0.00447032018391947	0.428114704051756	-3.23889937390143
8069	HSD11B2	-1571.08677145834	1198.49976273074	-2.88581989359808	0.00449064064844258	0.428114704051756	-3.24051246843794
18713	TRPM6	-58.5146224837048	26.9199291968792	-2.88354867722764	0.00452138210445096	0.429049856458015	-3.24293884079716
5613	EPHA6	-8.69553489465751	4.84007998489933	-2.87896336996764	0.00458403298144892	0.42944769156932	-3.2478325679453
12015	NPM1	-4449.5227838424	13095.9643894698	-2.87867316647116	0.00458802474761826	0.42944769156932	-3.2481420742294
3537	CELF4	-75.5747114652715	28.9622411294899	-2.87716213011913	0.00460886057677031	0.42944769156932	-3.249753198921
5195	DSCR6	-460.151963282573	150.229059239993	-2.87712443397511	0.00460938147754551	0.42944769156932	-3.24979338302857
6147	FAM89A	-97.9766339395358	102.337615812255	-2.86585990158014	0.00476747415710183	0.440580019151445	-3.26178182094341
7207	GP5	-3.88696585963929	1.39347347058389	-2.86479646314265	0.00478265227649986	0.440580019151445	-3.26291158464454
3782	CKS2	-411.590015996224	917.928177628188	-2.86214464961051	0.00482069338772019	0.440580019151445	-3.26572727204342
13038	PCDHGB6	-114.313507927683	57.6476359585436	-2.85941305867299	0.00486016793006825	0.440580019151445	-3.26862540271411
8544	IRAK1BP1	-30.3656951731808	81.580315738792	-2.85931208079322	0.00486163281938995	0.440580019151445	-3.26873249296228
11115	MRPL15	-387.305251642392	1084.03890035906	-2.85746500386182	0.00488849971892899	0.440580019151445	-3.27069082233088
8580	ISL2	-12.6408650606581	5.47611034167114	-2.85662063855151	0.00490082667544174	0.440580019151445	-3.27158569493664
17433	SUCLG2	-365.330112163133	1177.2358705557	-2.8530071041916	0.00495390247836353	0.443406720956407	-3.27541289629642
13094	PDCD2	-175.495830220069	853.463282196644	-2.85123318552701	0.00498014960946545	0.443817941500927	-3.27729023224474
13811	PPARG	-180.750964168394	198.18916845345	-2.8449822502764	0.00507365496572147	0.450193531741961	-3.28389784724116
15295	RPUSD3	-148.51563636703	586.796354097987	-2.84336394842171	0.00509812238211857	0.450414717527088	-3.28560652304252
190	ACSM1	-170.059461111264	46.1302347866846	-2.83917153396131	0.00516201020867266	0.454101816511431	-3.29002929742682
658	ANKRD1	-69.4013831465471	38.5101430187718	-2.8350860032032	0.00522497156428226	0.457676248517493	-3.29433408475852
10079	MIR924HG	-12.9927833043551	15.8775220953624	-2.83181239655961	0.00527592542294135	0.458820456838132	-3.29777964618231
6811	GALNT8	-5.61993527606386	1.37642048468456	-2.83137134185688	0.00528282501443914	0.458820456838132	-3.29824361474086
8781	KCNJ9	-10.706375629843	3.0699527426443	-2.82588601493721	0.00536932474275872	0.458820456838132	-3.30400888078753
10674	MCCC1	-199.576662342698	514.874640849664	-2.82451489776931	0.00539114716978903	0.458820456838132	-3.30544851450574
2426	C3orf1	-316.21469274385	1352.10050431812	-2.82345597949421	0.00540805603171619	0.458820456838132	-3.30655994925134
4073	COPS5	-285.081170775604	1146.33573739396	-2.8231576797323	0.00541282802204814	0.458820456838132	-3.30687298022473
1770	C12orf34	-232.21766105453	120.161504127383	-2.82249824652333	0.00542339080319019	0.458820456838132	-3.3075648808501
19333	VEZF1	306.603251804262	1447.46368424765	2.82149498665921	0.00543949704891769	0.458820456838132	-3.30861727772856
11149	MRPL48	-146.317771425241	553.070857157718	-2.81659534302337	0.00551878396906234	0.463600471368323	-3.31375240352173
14342	PTPN2	-146.043798703647	608.02258577047	-2.81337673160113	0.0055714400253791	0.4649631391691	-3.31712164656356
1500	BLK	-10.1057274536459	5.00223776608054	-2.81283337523609	0.00558037431017215	0.4649631391691	-3.31769011445388
12784	OXNAD1	-52.2384906197558	185.083784374899	-2.80857527782614	0.0056508426556711	0.468332740165303	-3.32214182344681
9094	KLF8	-90.1338609164617	93.3086398578054	-2.80763495934176	0.00566651312684759	0.468332740165303	-3.32312413700834
17534	SYP	-97.781257123429	43.8665863594362	-2.80594732068812	0.00569473708135876	0.468775204645022	-3.32488645629583
1874	C14orf33	-12.0215655262431	36.586159049349	-2.79966618292454	0.00580091145592133	0.472377987713716	-3.33143775116021
13880	PPP1R15A	-1611.87296176392	2073.72427251611	-2.79683814084986	0.00584930183985619	0.472377987713716	-3.33438341609487
13996	PRDX6	-2252.29425630471	5919.78026445638	-2.79670333938353	0.0058516175682427	0.472377987713716	-3.33452376190962
6266	FBXO5	-70.8183168609723	183.343983961946	-2.79658011618824	0.00585373512608108	0.472377987713716	-3.33465204828456
11175	MRPS27	-360.052681049019	1614.34052089396	-2.7937290676051	0.00590292489784715	0.472650867154514	-3.3376189225634
6905	GDAP1	-95.8565772243191	139.134429401436	-2.79274139055536	0.00592005308314235	0.472650867154514	-3.33864613319207
2047	C18orf55	-85.3770928156316	294.927401067785	-2.7923820924088	0.00592629520704055	0.472650867154514	-3.33901973738744
17554	SYT7	-600.204630058587	514.400499868926	-2.78413156215014	0.00607129113514455	0.480150155944857	-3.34758768525425
13541	PLD6	-67.6709371629615	159.177274788322	-2.78411246258856	0.0060716305062422	0.480150155944857	-3.34760749494778
12854	PAICS	-1053.23525765388	3460.53373631544	-2.7817502852771	0.00611373624718069	0.480150155944857	-3.35005661997128
11416	MYO16	-15.4474485615736	6.48807020138255	-2.78019661993051	0.00614157493346924	0.480150155944857	-3.35166652180311
3778	CKMT1A	-129.739574177903	133.734000762268	-2.78005224263377	0.00614416774335399	0.480150155944857	-3.35181608663885
8702	KARS	-797.45222585643	3552.13473514765	-2.77912314956664	0.00616087676311155	0.480150155944857	-3.35277840641109
5453	EIF3H	-1394.17659227249	4550.40164896644	-2.77609834548111	0.00621556226956527	0.482577196360907	-3.35590951379221
1575	BRF2	-96.8314118174561	329.65020990604	-2.77181986244285	0.00629366705594605	0.486797334512174	-3.36033346758835
8147	HTR2A	-6.82203296769282	2.70637111179866	-2.76697095391118	0.0063832631698474	0.490377631215394	-3.3653403078649
14511	RAB6A	-1779.54533633392	3600.31649790604	-2.7657178796014	0.00640660471215408	0.490377631215394	-3.36663299682482
12955	PBK	-217.759985382966	340.30821244396	-2.76544335223137	0.00641172879766432	0.490377631215394	-3.36691613732332
13841	PPIG	-298.301397299205	1161.60262506711	-2.76259045032748	0.00646519946655028	0.490805278377355	-3.36985714759344
14962	RIOK1	-114.781638265814	434.991918604027	-2.76258984948391	0.00646521077044865	0.490805278377355	-3.36985776672429
2241	C1RL	418.348651807668	1504.83201638725	2.75966827245973	0.00652038835962675	0.493167528440109	-3.37286692491478
13685	PODXL	4032.22857872599	7524.52589279463	2.75345669266434	0.00663912613365016	0.493975722604625	-3.37925580162174
10490	MAK16	-146.570666830715	500.57888761745	-2.75170334152106	0.00667299600564247	0.493975722604625	-3.38105700381163
7396	GRIA1	-9.1462081975942	3.67498004410738	-2.75156509137572	0.0066756732771372	0.493975722604625	-3.38119898584806
8306	IGJ	-2301.04003278261	1411.24648086405	-2.7477205357467	0.00675051654049113	0.497717041476427	-3.38514491194568
19664	XYLB	-55.620202972019	75.869203675302	-2.74227651362235	0.00685780061594941	0.50220026112929	-3.39072451940702
16396	SLC8A3	-60.9535920611799	17.4331963558859	-2.74149998192942	0.00687322902289047	0.50220026112929	-3.39151963016625
11119	MRPL18	-363.965978563195	1113.71899898859	-2.74002397280139	0.00690264177132787	0.50220026112929	-3.3930304299896
6319	FEM1A	-159.885786778829	818.593064081208	-2.73882813818913	0.0069265551302689	0.50220026112929	-3.39425394782968
11299	MTO1	-66.0071906479307	322.125253339597	-2.73846518359249	0.00693382806750203	0.50220026112929	-3.39462521554085
17859	TEX101	-6.44585103124388	2.67584632895302	-2.73394611668887	0.00702496383872814	0.507009450008488	-3.39924430829322
5784	F13A1	-314.542486488004	364.734168562141	-2.73108143839467	0.0070832969964713	0.508909021692877	-3.40216905691927
1248	ATPBD4	-25.1970953476821	91.3416263344295	-2.7293581232103	0.00711859998371554	0.508909021692877	-3.40392726078291
708	ANKRD6	94.7766802266003	270.121237509463	2.72900910993959	0.0071257690991782	0.508909021692877	-3.40428322565696
9822	AADACP1	-57.9732000921283	28.6043652299597	-2.72652261790849	0.00717703415514405	0.510790517631901	-3.40681812975771
12822	PABPC3	-170.885188220983	409.287320148322	-2.72291974998548	0.00725190945608804	0.512126588220031	-3.41048767910048
17959	THOC7	-416.729193658511	1232.94216573557	-2.72201784824794	0.00727076338839971	0.512126588220031	-3.41140563088677
1107	ASTL	-3.52805116743916	3.29818349144966	-2.72044296894449	0.007303792239642	0.512691197040897	-3.4130079195819
1945	C16orf61	-110.096896400667	423.278806097315	-2.71858344636316	0.00734296576546609	0.513681806466752	-3.41489879535545
12813	P704P	-168.175976611292	58.384941991396	-2.71592397417338	0.00739932232441123	0.515863638379105	-3.4176012069011
19137	UIMC1	-91.5293868549865	450.365261155034	-2.70894061884343	0.00754917631440268	0.524527006495972	-3.42468665123194
7769	HIBADH	-355.203647612343	904.260922222819	-2.70521515395012	0.00763023954759496	0.528368310834641	-3.42846025583544
6188	FASN	-3169.94840024097	4449.00358407987	-2.69884106858417	0.0077707644962078	0.533184065878018	-3.43490649313032
19192	UQCRH	-806.226027611183	2207.32297079933	-2.6974176141159	0.00780246462221309	0.533184065878018	-3.43634429840261
4883	DHRS2	-594.47476942662	115.617452541013	-2.69584781085	0.00783755958587641	0.533184065878018	-3.43792918152364
14379	PTX3	-32.8210014998703	15.7886961995973	-2.69535521477948	0.00784860161244272	0.533184065878018	-3.43842634816324
20333	ZNF706	-331.06824573874	1237.70875532483	-2.69504080558027	0.00785565676295076	0.533184065878018	-3.43874363430032
15340	RSPO2	-77.7709322334223	19.8488615490604	-2.69503169684723	0.00785586124287269	0.533184065878018	-3.43875282591269
6834	GARS	-551.324413729309	2066.6424970604	-2.69157567970129	0.00793379310065477	0.533933867180571	-3.44223838548968
11116	MRPL1	-145.774517844706	536.572810605369	-2.69145992792849	0.00793641532234429	0.533933867180571	-3.4423550609926
5268	DYM	-140.954893222625	623.551681714765	-2.69035218796605	0.00796154956726655	0.533933867180571	-3.44347142548465
18966	TXNL1	-406.460923352669	1859.26993365168	-2.68993182999875	0.00797110617930696	0.533933867180571	-3.44389495407126
5098	DNTTIP2	-283.110137500298	1236.03068675101	-2.6869299498031	0.0080396545142581	0.536771330875401	-3.4469178421173
7116	GNAL	-60.0152904932442	35.7443534284765	-2.68376963853677	0.00811239635024835	0.539869441529352	-3.45009717059675
8886	KIAA0101	-394.750278970751	651.80937267208	-2.67967735421767	0.0082074738295667	0.542723728180713	-3.4542093537984
17614	TAGLN3	-37.1658394226027	10.2026192352349	-2.6796444252039	0.00820824294950584	0.542723728180713	-3.45424242128874
8134	HSPE1	-905.136187913492	2292.56518003087	-2.67806252221605	0.00824526814900364	0.543418846463433	-3.45583056953649
13447	PIWIL2	-12.5557377310401	8.49172293363758	-2.675239491119	0.0083117178275308	0.546042565099034	-3.45866276338393
3631	CH25H	-91.81988649282	83.423885413604	-2.67121592334683	0.00840726281854854	0.547630957385005	-3.46269499664504
4268	CSAG3	-56.1717991112826	18.6874595455973	-2.67050928921552	0.00842414486771497	0.547630957385005	-3.46340261926725
4507	CYC1	-961.92558631909	2256.29065428322	-2.66997762235601	0.00843686699463567	0.547630957385005	-3.46393492477064
11750	NEK9	318.32704137695	1433.76957641074	2.66973132846514	0.00844276638208819	0.547630957385005	-3.46418148392464
15040	RNF150	81.5375281174381	123.960297134456	2.66355332292299	0.00859197034746991	0.554807602726923	-3.47035980472072
7213	GPAT2	-109.937441704429	65.8570556564295	-2.66291409295599	0.00860754342914384	0.554807602726923	-3.47099837105239
3261	CCT3	-2044.64228233816	7707.14729642953	-2.66028852698461	0.00867177583062702	0.557195577430602	-3.47361984087555
18650	TRIM59	-104.316861017408	252.378398991879	-2.65850439803256	0.00871566975720794	0.558037397598019	-3.47539992830362
6246	FBXO28	-531.750805478948	1160.17488133087	-2.65676691764374	0.00875860868843779	0.558037397598019	-3.47713249401989
17929	THADA	264.381261121657	1101.29081852819	2.65644629206911	0.00876655325299127	0.558037397598019	-3.47745210708011
4714	DDIT3	-219.643245915327	425.52500001745	-2.65506146058886	0.00880094182723975	0.558491964807842	-3.47883218737334
7503	GTF2IRD2	138.078578316498	437.092901691745	2.64792582121589	0.00898007367768846	0.568100525220927	-3.48593360973796
173	ACP6	-227.579958089474	605.099112830873	-2.64329380816666	0.0090981087284195	0.57379672186589	-3.49053467621934
8444	INA	-91.9476432671564	67.4549850138725	-2.63898312277297	0.00920921058955338	0.579022053540109	-3.49481037831303
17075	SPCS1	-514.659478050597	2470.40944809664	-2.63695182374108	0.00926198725712003	0.580559488713117	-3.496823124587
11158	MRPS10	-193.699738990079	914.815915297315	-2.63477028999722	0.0093189707860498	0.582350439639216	-3.49898325749356
17725	TBP	-38.3902902391108	254.551909408054	-2.63231071428287	0.00938359582135245	0.584606576140612	-3.5014168708582
4601	DACT2	686.584172469156	1464.14488460132	2.63038805871619	0.00943439429067997	0.585990241745659	-3.50331787745616
18465	TOMM70A	-327.986618616904	1464.46409505369	-2.62281785320795	0.00963682379694979	0.596706577218707	-3.51079128501013
8218	IER3IP1	-308.267240797561	1274.11350801208	-2.62176998445052	0.00966515019937604	0.596706577218707	-3.51182430165024
8117	HSPA7	-700.525154455359	200.095792662698	-2.61855858003154	0.00975242975923453	0.600286945270361	-3.51498798593227
10530	MAP2K1	-282.813568827975	962.646203656376	-2.61692044526778	0.00979722373514238	0.601238607482675	-3.51660049885917
2594	C6orf168	-115.099240455276	102.746888355221	-2.61485905163653	0.00985385465105355	0.602573702261697	-3.51862842141812
491	AKR1E2	21.1564396076776	27.4275045306913	2.61186172073692	0.00993672349615826	0.602573702261697	-3.52157463961536
3268	CCT8	-927.996441363122	4032.63038381879	-2.61098826168014	0.00996099022417078	0.602573702261697	-3.52243265848864
3354	CD8B	-810.509280279689	352.168672219785	-2.61028351238799	0.0099806086588855	0.602573702261697	-3.52312477044848
15344	RSRC1	-52.2678116381375	102.287798959067	-2.60884391592162	0.010020791458767	0.602573702261697	-3.52453805442461
13055	PCK2	-331.977325153707	674.379176509396	-2.60843812500606	0.0100321443822353	0.602573702261697	-3.52493630756981
2864	CAGE1	-1.34110181885462	0.701781141738255	-2.60736329423912	0.0100622711553601	0.602573702261697	-3.52599091593905
10650	MBLAC2	-56.7471198259726	167.141087054027	-2.60715878464231	0.0100680126276158	0.602573702261697	-3.52619153555531
3181	CCDC99	-119.751083276945	290.550210327181	-2.60573077328995	0.0101081853097427	0.602573702261697	-3.52759200828637
9204	KRT20	-62.9567953857585	14.366361948349	-2.60556136623704	0.0101129606077974	0.602573702261697	-3.52775810469628
17828	TEC	-115.084338574111	180.888040077383	-2.60262217074299	0.0101961352032908	0.604382912467739	-3.53063838513622
14415	PYCR1	-891.471310618119	2244.54876746242	-2.60093710472495	0.0102440968862586	0.604382912467739	-3.5322884157395
15676	SEH1L	-189.237320652612	857.681096471812	-2.600714131911	0.0102504584899959	0.604382912467739	-3.53250668381202
7505	GTF2IRD2P1	98.0778668034376	302.294162257651	2.59979804014918	0.0102766326614665	0.604382912467739	-3.53340327731367
1037	ARSK	-61.8416660145488	219.664344412349	-2.59930457840695	0.0102907565229663	0.604382912467739	-3.5338861236919
686	ANKRD35	-405.121716045284	285.532031324497	-2.59653370128837	0.0103703891982546	0.607319621133215	-3.53659593113504
4969	DLG5	-2206.56491140947	2723.38433184161	-2.59333388393241	0.0104630381330194	0.610999694052702	-3.53972213479975
11311	MTUS2	-129.290413720356	29.8475577452349	-2.58391024406014	0.010740231251978	0.625404886283505	-3.54890971940109
6625	FREM2	-1164.17005496206	923.026298940859	-2.57699530597375	0.0109478084935282	0.635686205925913	-3.55563313155369
3220	CCNB2	-234.717418507089	485.804690506846	-2.57322428272397	0.0110625207504416	0.640532451474014	-3.55929316822213
13486	PLA2G2A	-35.0399961306013	12.3703390136711	-2.57176592118822	0.0111071716925924	0.641306192064975	-3.56070736970881
5743	EXO1	-108.774393465309	173.865941878322	-2.57039051172556	0.0111494309900855	0.641937884842087	-3.56204049781122
4071	COPS3	-185.11763572445	996.492905402685	-2.56646252071763	0.011270913498057	0.646714625324728	-3.565844353385
1519	BMP5	-64.2111606546983	28.5192950883825	-2.56567221297911	0.011295498651815	0.646714625324728	-3.56660907900496
7167	GOLGA4	-517.027860221036	1642.85127936443	-2.56398019068526	0.0113482964396357	0.647927666081371	-3.56824564778322
3503	CEACAM1	-730.729016811243	1236.6964842608	-2.56243021441343	0.0113968559569816	0.648320247848117	-3.56974400849113
8116	HSPA6	-4639.83007749412	1045.62018532711	-2.56174341237463	0.011418432427827	0.648320247848117	-3.57040768947533
11478	NAA50	-702.670978999259	2501.37077632953	-2.56008226285601	0.0114707703641305	0.649492762855204	-3.57201228199529
7129	GNB3	-17.0600110839956	13.873127647302	-2.55612705348976	0.0115962541299308	0.651531228943678	-3.57582921235788
13095	PDCD2L	-56.2776995914834	218.566796057047	-2.55518837144259	0.0116262150155129	0.651531228943678	-3.57673432877743
15331	RSL1D1	-1227.51002030534	4770.39765126846	-2.55505906210186	0.0116303477479455	0.651531228943678	-3.57685899174482
12017	NPM3	-355.805981294522	787.213110227517	-2.55420385992832	0.0116577132132032	0.651531228943678	-3.57768332741951
18305	TMEM74	-13.2636831880437	6.58197698863758	-2.55227854399902	0.0117195323629646	0.651531228943678	-3.57953828128475
2880	CALML3	-4733.41216249715	1430.51777194617	-2.55202633895088	0.0117276520301909	0.651531228943678	-3.5797811798112
323	ADH5	-750.655485393653	3085.52215110671	-2.55197583484121	0.0117292786007814	0.651531228943678	-3.57982981779614
17477	SURF6	-211.740593008146	909.205326040268	-2.55060471771331	0.0117735150668549	0.65222091439277	-3.58114995445024
1365	BASP1	-974.47618348831	2136.45499562987	-2.54880570611939	0.0118317834399894	0.652541546551271	-3.58288114585262
7436	GRPEL1	-149.641068882601	608.903992509396	-2.54846108522249	0.0118429748410535	0.652541546551271	-3.58321265455581
11569	NCAPG	-190.90422716175	411.283421175101	-2.54361004380562	0.0120015194532295	0.658816295042256	-3.58787501076557
8088	HSF1	-513.11158025802	2333.70392556309	-2.54301372213819	0.0120211394031226	0.658816295042256	-3.58844760788281
18464	TOMM6	-492.946683034542	2216.0619896349	-2.54049399151312	0.0121043600853683	0.661351330330168	-3.59086580951694
1618	BTF3	-2517.22275888499	9260.56718207383	-2.53966275922354	0.012131926633368	0.661351330330168	-3.59166309358413
18743	TSGA10IP	-7.16817996788193	2.77217095594631	-2.53623049254981	0.0122463486140655	0.664681171917125	-3.59495279288834
1911	C15orf42	-78.169481934622	177.240658928456	-2.53588659716064	0.0122578661747901	0.664681171917125	-3.59528219154969
19384	VPS37A	-195.490106346773	704.095770733557	-2.53470876531747	0.0122973869890468	0.665064752280981	-3.59641007953462
10720	ME2	-269.397284349022	843.975778919463	-2.53243218154152	0.0123740985261098	0.666401700930131	-3.59858884304082
10367	LTV1	-125.637600397018	543.091643522819	-2.53204663523533	0.0123871321683358	0.666401700930131	-3.59895765534285
6956	GGCT	-625.243377195119	2016.76304118926	-2.52888870341958	0.012494351278243	0.666505592415689	-3.60197669174918
775	AP3B2	-26.0446486160437	14.0533676361946	-2.5287002872992	0.0125007746082453	0.666505592415689	-3.60215671759229
12166	NUDT16P1	-55.3741792351223	88.0845911237987	-2.52818707560876	0.0125182855894393	0.666505592415689	-3.60264701674244
3880	CLNK	-3.50229359938321	1.58728208416107	-2.5280819341352	0.0125218757639505	0.666505592415689	-3.60274745349231
2689	C8orf33	-519.368333239287	1273.72642601745	-2.5272110227703	0.0125516494449166	0.666505592415689	-3.60357925539541
7559	GZMB	-515.309683659335	182.548206575879	-2.52608989433379	0.0125900704625319	0.666818279768778	-3.60464967243469
1017	ARPM1	-43.5212830656225	55.4047077431409	-2.52362792286686	0.0126748114277837	0.667335927521609	-3.60699883843124
3232	CCNH	-106.981642553709	530.746006150336	-2.52222482279235	0.0127233339066792	0.667335927521609	-3.60833676140027
10343	LSM3	-229.540594004802	745.809829679195	-2.52084156601034	0.0127713326653089	0.667335927521609	-3.6096551313746
3839	CLEC2D	-166.415626325545	537.047836852349	-2.52051228524851	0.0127827824750225	0.667335927521609	-3.60996887359196
20046	ZNF300	143.007968807847	194.750380409758	2.52048063340788	0.012783883561799	0.667335927521609	-3.60999902993065
14656	RASSF6	-268.666888999399	300.020347614208	-2.51914372172095	0.0128304688017496	0.667335927521609	-3.61127247467293
8888	KIAA0125	-37.4237174535144	14.0290935553826	-2.51860601779626	0.0128492480658675	0.667335927521609	-3.61178448706062
14461	RAB15	-410.651612495008	583.482544575168	-2.51828972707352	0.0128603059653137	0.667335927521609	-3.61208562110629
19578	WNT10A	-253.897452691235	137.477241305114	-2.5168762514918	0.0129098267616244	0.668213937204582	-3.61343096195221
11712	NDUFS4	-116.541448092723	446.45175451094	-2.51003754261228	0.0131518343259056	0.679025562161428	-3.61993076257535
4530	CYP24A1	-227.509630479634	165.08705876947	-2.50715573565769	0.013255023360807	0.682633703081563	-3.62266515684668
14548	RAD51	-80.228833782323	151.805883245839	-2.50188435776075	0.0134456483190412	0.69071542254483	-3.62765982822121
19147	UMPS	-134.504423405898	535.776383248322	-2.49885484601893	0.0135563063223476	0.694268371800624	-3.63052618024097
3218	CCNB1	-515.43794332098	1161.06191212416	-2.49736805945435	0.0136109104571288	0.694268371800624	-3.63193178888766
11966	NOP58	-500.800677064468	1713.22203103691	-2.49721817353724	0.0136164260849808	0.694268371800624	-3.63207345073912
4538	CYP2A6	-23.7329907681702	6.52069018432886	-2.49551989264582	0.0136790603249124	0.695731264217692	-3.63367803247472
11702	NDUFB5	-367.667116755043	1360.89446075705	-2.49350589197649	0.0137536717223994	0.697794577460445	-3.63557968429701
5450	EIF3E	-2809.78664099508	8243.22279772819	-2.49174805129125	0.0138190898299888	0.699382430235262	-3.63723837418222
19393	VPS52	-218.118813878095	1450.2731425047	-2.49036045855293	0.0138709250151608	0.700276724225989	-3.63854698115474
7067	GLRX3	-269.13691479452	987.734579480537	-2.48797965836239	0.0139602667922388	0.701628864978836	-3.64079078142769
11961	NOP10	-299.212908325784	1381.95520273289	-2.48724812508677	0.0139878211422664	0.701628864978836	-3.64147984446393
14622	RARS2	-124.880363289596	666.167682708054	-2.48691459035292	0.0140004003403593	0.701628864978836	-3.64179395680416
16410	SLCO1A2	-17.0324773279409	9.73053564714765	-2.48405361229749	0.014108716595113	0.702238408474736	-3.64448682784946
10449	MAFG	-212.796977780046	488.444180886577	-2.48309928042997	0.0141450132803067	0.702238408474736	-3.64538448419724
1897	C15orf23	-124.069614164183	358.486648993557	-2.48175656087864	0.0141962226931678	0.702238408474736	-3.64664695412024
12975	PCDH11X	-14.4876048728467	7.10001352777852	-2.48162613603578	0.014201205705419	0.702238408474736	-3.64676955223642
12239	OAZ1	-1805.37372163014	10845.5613569396	-2.48103160576107	0.0142239400879078	0.702238408474736	-3.64732833395786
8109	HSPA1A	-22835.6551256482	16514.200972	-2.48083397498886	0.0142315045176389	0.702238408474736	-3.64751405554745
7364	GPT2	-680.347523247742	1930.94775558121	-2.48028887595447	0.0142523870774011	0.702238408474736	-3.64802624024847
6181	FARP1	891.245026132008	3316.34442630537	2.47905716485915	0.0142996741130108	0.702878705741925	-3.6491832166767
15342	RSPO4	-103.167394663264	34.8172367457987	-2.47807446096528	0.0143375016455738	0.703052084280686	-3.65010593540896
55	ABCC11	-32.295441129534	13.8965223698255	-2.47314265708491	0.0145286929554609	0.710493395880243	-3.65473188163837
11418	MYO18B	-26.5686385237444	7.23615757097315	-2.47074167163786	0.0146225912923969	0.710493395880243	-3.65698105618409
9536	LIF	-899.058349199946	650.582602304899	-2.47058739834535	0.0146286430880051	0.710493395880243	-3.65712550985559
19994	ZNF227	-62.422214735814	248.577412609463	-2.47009938077026	0.0146478016141883	0.710493395880243	-3.65758241290989
12040	NQO1	-5953.13854894207	4405.27771010604	-2.46972356793443	0.0146625704472529	0.710493395880243	-3.65793421140287
15980	SIAH2	-641.973132374201	1150.86456061007	-2.46511868849819	0.0148446143090546	0.717618064841255	-3.66224104832753
7102	GMNN	-149.362140410059	303.828584102215	-2.46149094505638	0.0149894431824979	0.722914392733316	-3.66562905256772
8727	KCNA2	-8.3604457014726	5.65012826930201	-2.45857418581087	0.015106798228985	0.72686395140729	-3.66834989857808
13097	PDCD5	-269.021456418427	860.28693727047	-2.45494135237114	0.0152541069853419	0.732232859200357	-3.67173478113251
4273	CSE1L	-651.277403812032	2352.19716188591	-2.45138725316574	0.0153994580894741	0.736671777379273	-3.67504207090985
3395	CDC73	-471.253613190262	1054.19116467248	-2.4504807967138	0.0154367257544077	0.736671777379273	-3.6758849095115
17352	STIP1	-889.939819539527	3619.1881936443	-2.44848747933155	0.0155189603366274	0.736671777379273	-3.67773737134734
6182	FARP2	99.3283322771906	361.847166071812	2.44827919085869	0.0155275757391145	0.736671777379273	-3.67793086529124
19696	YRDC	-75.9573740852297	328.860155757651	-2.44798747428455	0.0155396491118926	0.736671777379273	-3.67820183732389
109	ABT1	-104.405817654073	684.204200314765	-2.44482972712641	0.0156708749020021	0.739601298333461	-3.68113322363978
11962	NOP14	-188.119775454133	967.175952371812	-2.4442212100929	0.0156962757854835	0.739601298333461	-3.68169773923679
13414	PIM3	-694.872358160512	2088.13491798054	-2.44270038280429	0.0157599186276497	0.740826579278127	-3.68310805901847
17513	SYN1	-28.0769530668368	36.6494728029732	-2.44101515427646	0.015830708968328	0.740826579278127	-3.68466993712959
19193	UQCRHL	-179.409675910983	502.275347479664	-2.43206544027483	0.0162114082526842	0.756913974841156	-3.6929487627831
11274	MTHFD2	-493.085659661672	1067.0796092396	-2.42944361572414	0.0163244630869323	0.758997949188993	-3.69536900597124
10556	MAP4K4	508.644132510714	2437.4350910557	2.42890570217607	0.0163477446094279	0.758997949188993	-3.69586527876884
71	ABCD4	200.778753993616	914.619622875839	2.4284582925796	0.0163671314602886	0.758997949188993	-3.69627798031205
4082	COQ2	-59.1856148371156	234.006733136174	-2.42727116854587	0.0164186700495512	0.759669255091763	-3.69737268959445
10165	BMS1P20	-29501.733631506	12319.301156006	-2.42595093899986	0.0164761564728535	0.760343006555752	-3.69858959144125
15194	RPL30	-5497.21090529312	17590.7808575973	-2.42523460176446	0.0165074224480319	0.760343006555752	-3.69924962170433
5016	DNAH17	18.5276004216546	40.5333145296644	2.42043388268687	0.0167183214277064	0.768330570187663	-3.70366857401895
11503	NAMPT	-762.543797570854	1430.6552610651	-2.41555977231851	0.0169348859881412	0.774399964244986	-3.7081472233625
10940	MKRN2	-127.616637734669	654.688212634228	-2.4154060382976	0.0169417569140807	0.774399964244986	-3.70828835530003
450	AIMP2	-138.148859321044	540.538402425503	-2.41491475963549	0.0169637304945113	0.774399964244986	-3.70873930938607
3561	CENPQ	-41.1259441935882	120.232460324094	-2.41391970139223	0.0170083142146727	0.774568632590909	-3.7096524457089
10267	LRRC31	-49.6706070895022	40.4222896741544	-2.41314706241583	0.0170430040151486	0.774568632590909	-3.71036124644003
3393	CDC5L	-213.981559955956	909.990164702013	-2.41045478512169	0.0171643718780649	0.778358695541362	-3.71282952150641
7610	HAS2AS	-5.25208562659486	3.92519138477852	-2.40937476369828	0.0172132741018615	0.778853155112262	-3.71381900329235
4650	DCAF13	-273.009225512039	985.898119613423	-2.40630235648632	0.0173530652503304	0.78103311076511	-3.71663171651503
5191	DSCC1	-100.905917912116	193.613465694899	-2.40588076167571	0.0173723256127864	0.78103311076511	-3.71701743020019
17221	SRPRB	-372.106737161428	1832.07916124698	-2.40580547344444	0.0173757671126941	0.78103311076511	-3.71708630454614
16662	SNORA81	-3.27158088808089	2.32355063387919	-2.40289716313412	0.0175091719750657	0.785307435389324	-3.7197454031749
1810	C13orf1	-51.3605095838186	250.096708712081	-2.3996256441536	0.0176603206975776	0.789376411602708	-3.7227332086789
6087	FAM64A	-133.223153986094	179.046871317987	-2.39926793429285	0.0176769172525561	0.789376411602708	-3.72305968011081
14573	RAI2	383.663280832898	1018.0609031651	2.39775046443272	0.0177474764780842	0.789652412986434	-3.72444415508408
8664	JAKMIP2	-18.2939074551495	10.702009628953	-2.39747850315094	0.0177601484308311	0.789652412986434	-3.72469219960528
7732	HES2	-356.059160039023	336.764976069973	-2.39443637766863	0.0179024421541565	0.792236257678291	-3.72746510862675
7134	GNG11	-462.698031881043	681.011635209597	-2.39398772778246	0.0179235126524705	0.792236257678291	-3.72787379267591
11708	NDUFC2	-668.156304200229	2774.69480794228	-2.39376000415405	0.0179342159127056	0.792236257678291	-3.72808120485393
11493	NAE1	-180.550917716359	777.811667099329	-2.39220081148226	0.0180076517418015	0.792399100652245	-3.72950086147567
5407	EGR4	-13.0049689046191	4.92734961955705	-2.39204042474124	0.0180152208081156	0.792399100652245	-3.72964684864138
10342	LSM2	-204.432791723841	864.829523720134	-2.38949076950002	0.0181359242848018	0.796000085793538	-3.73196643812922
7339	GPR83	-298.763535608808	142.621579663483	-2.38799946210439	0.0182068555340618	0.797405807439452	-3.73332216961491
11845	NIP7	-123.559251592638	586.599027130873	-2.38680211400702	0.018263982639728	0.798202243425382	-3.73441012661322
7490	GTF2E2	-202.951994489291	796.857860450336	-2.38216259120616	0.0184868405888416	0.806222918190395	-3.73862123928828
11241	MT1DP	-5.04655981502125	4.23477742208054	-2.3772656247903	0.0187246693788796	0.81486103664309	-3.74305819319752
11820	NGLY1	-120.996147675849	586.609849671141	-2.37308057118048	0.018930061581744	0.820380449919833	-3.74684373251657
15375	RUNDC3A	-31.9119780376519	19.9881615089664	-2.37305041724432	0.0189315486564903	0.820380449919833	-3.7468709865548
12769	OTUD7A	-8.12625985049387	6.88016806941611	-2.37168934863344	0.018998778804801	0.821556896966259	-3.74810084349944
11692	NDUFAF1	-65.4936884904002	313.257467910336	-2.36938755877356	0.0191129559604891	0.823637413831438	-3.75017931687424
17441	SULF2	1447.31486767823	3195.52154347248	2.36910008703032	0.0191272580857572	0.823637413831438	-3.75043877346057
14831	RFK	-427.32723059851	1046.89625997195	-2.36701609368962	0.0192312225898418	0.826378132964336	-3.75231884369579
11759	NETO2	-267.024698691975	288.021734513289	-2.36449341827875	0.0193577389718244	0.828268784038768	-3.75459271678339
11967	NOS1	-22.9934164265419	8.97796579231544	-2.36326835543738	0.019419442518835	0.828268784038768	-3.75569618419936
14354	PTPRE	-441.916530686384	449.559034224027	-2.36276805321195	0.0194446914528151	0.828268784038768	-3.75614668302367
12880	PANX2	-113.822857006515	77.0279124071141	-2.36119068167515	0.0195244870155365	0.828268784038768	-3.75756648131066
11573	NCBP2	-459.525327381499	1753.21623945034	-2.36065074436519	0.0195518675014934	0.828268784038768	-3.75805228868202
3717	CHRNB2	-36.6206436401781	17.9280053476644	-2.36002253606195	0.0195837668926788	0.828268784038768	-3.75861739421485
10366	LTK	-38.5709538482284	30.5647662302617	-2.35893157430865	0.0196392732828552	0.828268784038768	-3.75959845457939
3662	CHFR	148.527662733821	714.985405652349	2.35792824505434	0.0196904435509747	0.828268784038768	-3.76050035675418
7908	HMGB3	-718.206077066777	2062.76553184966	-2.35718209513167	0.019728573775996	0.828268784038768	-3.76117085827722
10249	LRRC14B	-2.18112013556021	1.46227179524832	-2.35682594281489	0.0197467970517354	0.828268784038768	-3.76149083601075
2586	C6orf153	-119.277548367942	613.802637679866	-2.35654600646322	0.0197611309993891	0.828268784038768	-3.76174230909959
5626	EPM2AIP1	310.414774894163	960.423394951678	2.3546571678577	0.0198580877913441	0.828984165904643	-3.76343840537213
2846	CACNB3	390.021408093884	1043.6467650706	2.35127757082557	0.0200326146613742	0.834570127467862	-3.76647014024567
5424	EIF1AD	-91.469016381993	581.14114017651	-2.34897913470622	0.0201520802591072	0.837355002286047	-3.76852979935535
2695	C8orf41	-65.8783819756675	346.47406265906	-2.34833284514704	0.0201857853175128	0.837355002286047	-3.76910862724982
14564	RAET1K	-5.41817091343669	9.23264029785906	-2.34763912715935	0.0202220191311701	0.837355002286047	-3.7697297761467
13820	PPEF1	-21.8886757558745	7.28421744889262	-2.34650706170949	0.0202812715315448	0.838115368109021	-3.77074306898162
4473	CXorf40B	-94.4207683944022	407.458754658389	-2.34389947534373	0.0204183352850931	0.841335789034544	-3.77307543146576
19602	WSB2	-354.58998617043	1678.05517285839	-2.34339744691483	0.020444817130023	0.841335789034544	-3.7735242087996
2381	C2orf47	-69.0981232975898	322.920402979732	-2.34268705588937	0.0204823417440717	0.841335789034544	-3.77415910201528
480	AKNAD1	-1.88564016342334	1.77757678389933	-2.3392786976667	0.0206632248719824	0.843182947617907	-3.7772028632715
5456	EIF3J	-278.565874886734	1342.65648009128	-2.33834553036494	0.0207129931811714	0.843182947617907	-3.77803552449684
10874	MGC29506	-354.271590689903	193.377354848302	-2.33823315579878	0.0207189935335316	0.843182947617907	-3.77813577600939
7573	H2AFY	-893.197537712263	5356.33310836913	-2.33767143956704	0.0207490098898117	0.843182947617907	-3.77863682993483
18039	TLN2	275.823682043372	734.484611319463	2.33611500331331	0.0208323811202889	0.843182947617907	-3.78002462281104
17883	TFB2M	-154.386330352954	443.093585089732	-2.33587301929954	0.0208453695661713	0.843182947617907	-3.78024031381469
16910	SNRPD1	-253.525355562222	949.049614204027	-2.33541783488244	0.0208698208247997	0.843182947617907	-3.78064598612285
3132	CCDC59	-111.996049335764	472.088868318121	-2.33440814169705	0.0209241489252288	0.843182947617907	-3.78154560136508
17188	SQSTM1	-2363.97685117088	8670.46623432215	-2.33307086238542	0.0209962949357696	0.843182947617907	-3.78273655866681
11184	MRPS6	-188.55998477968	756.955959146309	-2.33248984281732	0.0210277090280953	0.843182947617907	-3.78325381608881
4905	DHX40	409.125182691003	1911.40166551476	2.3320462220399	0.0210517222000164	0.843182947617907	-3.78364867629878
12212	NUSAP1	-345.401489770798	888.042880875168	-2.33108604166929	0.0211037793917346	0.843182947617907	-3.78450309065983
616	ANAPC10	-22.312806334087	112.722106502886	-2.33062495112613	0.0211288181433449	0.843182947617907	-3.78491328028354
12098	NSA2	-451.398051405588	1844.70430791007	-2.3304343880693	0.0211391739848683	0.843182947617907	-3.78508278562428
4994	DMKN	751.850259613677	1570.63764920701	2.33033890935474	0.0211443643009028	0.843182947617907	-3.78516770907442
2490	C4orf27	-88.4072267885256	425.526254463624	-2.32948587830415	0.0211907856928242	0.843393270574402	-3.78592629993175
13921	PPP3CC	-66.2298864584114	210.457987271342	-2.32766745428134	0.0212900426022856	0.84570155662606	-3.78754258246956
7586	HACL1	-69.9281830223098	281.583818035973	-2.32558675191644	0.0214041173220598	0.846346489883328	-3.78939061563021
11870	NKRF	-119.569197719341	451.710483975168	-2.32532259644099	0.0214186380683701	0.846346489883328	-3.78962512781952
1893	C14orf93	85.9975617261565	320.903422583893	2.3251132492635	0.0214301521319923	0.846346489883328	-3.78981096547772
1488	BIN1	393.49998013662	1003.00298368523	2.32323543057026	0.0215336755683512	0.847909057032843	-3.79147724349152
5427	EIF1B	-175.289079468853	697.849299397315	-2.31823999646313	0.021811216154021	0.847909057032843	-3.79590411858916
3030	CCBL1	-66.1714589877183	138.433296378926	-2.31808774408035	0.0218197242790252	0.847909057032843	-3.79603890954673
8665	JAKMIP3	-47.0805203466975	19.9882550776846	-2.31734456360463	0.021861296372914	0.847909057032843	-3.79669674389403
14278	PTCD2	-26.3745446561796	112.888662078993	-2.31684816308631	0.021889102835897	0.847909057032843	-3.79713603402602
10060	LSP1P5	24.4286381509369	73.6452823728658	2.31678532176808	0.0218926251827039	0.847909057032843	-3.79719163955972
5815	FAF1	-100.148607759851	670.842324425503	-2.31650602187526	0.0219082863743436	0.847909057032843	-3.79743876362908
12976	PCDH11Y	-5.5518349892226	2.62751250941611	-2.3160922832422	0.021931504051337	0.847909057032843	-3.79780479028944
16055	SLBP	-224.844052602672	990.013473477852	-2.31588602956677	0.021943086417509	0.847909057032843	-3.79798723730869
18762	TSPAN11	-866.424664065749	680.84773790251	-2.31550712764458	0.021964378016108	0.847909057032843	-3.79832236723104
19519	WDR76	-51.6214513373898	136.322577247584	-2.31547601373838	0.0219661272032219	0.847909057032843	-3.79834988459462
14966	RIPK2	-327.946577225605	925.866807793289	-2.31331682731477	0.0220878135459802	0.849505492288483	-3.8002586832611
19245	USP40	301.009052222996	1275.98550179664	2.31327148014066	0.0220903755373841	0.849505492288483	-3.80029875485572
3840	CLEC2L	-15.6403232085979	7.6599925796443	-2.3109637760255	0.0222210997470876	0.852932362389616	-3.80233706580132
8731	KCNA6	-112.429805395245	31.7286402834765	-2.30842980267082	0.0223654237570857	0.855414688623609	-3.80457315183052
6424	FKBP5	-775.975769636407	544.720489711879	-2.30836302745082	0.0223692380886108	0.855414688623609	-3.80463204767474
14950	RIMKLA	-236.504613952281	199.279610375295	-2.30758244781358	0.0224138687217828	0.855525264786559	-3.80532040788555
7548	GYG1	-431.895051091198	1030.41288923141	-2.3061409938382	0.0224964912635921	0.857082865111242	-3.80659102186686
4070	COPS2	-375.049557550966	1685.78573735973	-2.30473043218379	0.022577601875128	0.858415458181913	-3.80783372222639
3263	CCT5	-1250.50491919584	4789.49722354362	-2.30407758554441	0.0226152289319526	0.858415458181913	-3.8084086494299
5207	DST	-2661.81076559578	3416.43824831946	-2.30327841660931	0.0226613642649752	0.858576679000362	-3.80911223790408
11952	NOL7	-142.837756765143	709.651697914094	-2.30230671565004	0.0227175710107583	0.859118178980651	-3.8099674314842
7770	HIBCH	-226.953287998294	664.219480489262	-2.30063551311474	0.0228145257468919	0.860028236438185	-3.81143750614625
13972	PRC1	-338.571282840263	759.854946009396	-2.30021774175905	0.0228388193987939	0.860028236438185	-3.81180485085402
1244	ATP9A	672.16651376278	2224.19143808926	2.29852883327571	0.0229372619862581	0.860028236438185	-3.81328929710102
5053	DNAJC19	-121.89772717439	502.753161802013	-2.29802873872507	0.0229664827047028	0.860028236438185	-3.81372866336119
585	AMD1	-746.004384308262	2622.4149508698	-2.29755162431983	0.0229943911255715	0.860028236438185	-3.81414776082494
18639	TRIM4	159.899667476498	461.980247307919	2.29735858059468	0.0230056915146775	0.860028236438185	-3.814317308521
4109	COX5A	-471.593757922253	2076.27235516376	-2.29666730071813	0.0230461976149532	0.860028236438185	-3.81492434642375
11963	NOP16	-111.238247525971	399.153276701342	-2.29595307055609	0.0230881142135058	0.860028236438185	-3.81555136721426
11209	MSH3	-106.03996660827	476.417620697315	-2.29542303255004	0.0231192641985383	0.860028236438185	-3.81601657410885
8099	HSP90AA1	-9256.65482250962	24733.5670384698	-2.29391273425182	0.0232082257146708	0.861773555205812	-3.81734161787934
18075	TMC1	-6.91264978478949	6.1184373016443	-2.2922533546994	0.0233063146424923	0.863850870211872	-3.81879656228014
10415	LYSMD3	-163.465445623659	495.432224716779	-2.28958099408937	0.0234650470096393	0.86816438367613	-3.82113772013816
18935	TULP3	171.566448836682	846.490209190604	2.28747639410389	0.0235907220190418	0.870905454809821	-3.822979773325
11062	MPHOSPH6	-90.8889223835268	306.202538395235	-2.28691887842031	0.0236241124493468	0.870905454809821	-3.82346748692319
11627	NCRNA00120	-12.5527702456677	28.4864297888993	-2.28620618248003	0.0236668571738998	0.870914850077962	-3.8240907978295
14537	RAC3	-108.094090036556	236.306121253356	-2.28540457158248	0.0237150156578071	0.871123075157834	-3.82479166552789
12725	OSBPL1A	-150.252336259632	461.432475336443	-2.28426172990111	0.0237838228058473	0.871671053538869	-3.82579050122572
7038	GLCE	-407.31232567238	785.577138746309	-2.28366264946073	0.0238199615252927	0.871671053538869	-3.82631391570539
19366	VPREB3	-16.0902352215492	12.0002202268926	-2.28304097880502	0.0238575138330149	0.871671053538869	-3.82685693795583
17637	TARS	-406.675829386854	1731.51353940268	-2.28173634465502	0.0239364895650461	0.87264384886525	-3.82799609308192
2898	CAMK4	-28.0084396583849	14.351140860443	-2.28119564864752	0.0239692875499408	0.87264384886525	-3.82846803759226
11924	NMNAT1	-62.704880740692	284.040582643624	-2.27943322659428	0.0240764674685754	0.873583731696271	-3.83000566971005
3632	CHAC1	-80.1795655737342	159.137755221678	-2.27936961344503	0.0240803438751229	0.873583731696271	-3.83006114946473
7574	H2AFZ	-1322.1636925018	4264.50989519463	-2.27857100597542	0.0241290553003968	0.87380432242444	-3.83075753194962
4544	CYP2C8	10.3141004617987	12.0957852767114	2.27712147850305	0.0242176904019191	0.875467372430576	-3.83202095872113
13231	PEX7	-45.8767639125413	192.008699511678	-2.27554421766564	0.024314459888812	0.876172175460009	-3.83339490582843
12061	NR4A1	-2496.79496974336	2461.31006740201	-2.27472473205826	0.0243648712103401	0.876172175460009	-3.83410842240811
16973	SORBS1	-440.767236020118	535.987058544362	-2.2740115359488	0.0244088184976565	0.876172175460009	-3.83472920758026
4679	DCLRE1B	-67.3213561227604	243.630101953289	-2.27380830461583	0.0244213543515262	0.876172175460009	-3.83490607386733
20151	ZNF473	-47.9204237909964	255.484238132215	-2.27315712884878	0.0244615585890584	0.876172175460009	-3.83547267821925
17589	TAF11	-128.573947687892	769.505202827517	-2.27251140533195	0.024501483401372	0.876172175460009	-3.83603439560987
5593	EPB41	-263.470072132842	990.461742879195	-2.27170579874713	0.0245513736806149	0.876172175460009	-3.83673499647727
9808	SLC25A48	-17.7322242124458	11.5362028352617	-2.27125777110347	0.0245791579689469	0.876172175460009	-3.8371245307456
15021	RNF125	-69.4779981136184	131.710251037785	-2.26841981566385	0.0247557929372982	0.878051600334296	-3.83959037870336
11508	NANP	-33.9132695416415	167.971532263557	-2.26834610568393	0.0247603954233899	0.878051600334296	-3.83965438734306
17710	TBCA	-362.216782169215	1569.5667646302	-2.26599589809102	0.0249075365370398	0.878970378644781	-3.84169429995073
17574	TAC3	-114.933373335858	39.2114436746644	-2.26385722510907	0.0250420981202257	0.878970378644781	-3.84354896754989
17317	STAMBP	-113.320253895862	677.728896971812	-2.2638027556901	0.0250455335282175	0.878970378644781	-3.84359618329466
19089	UCHL5	-142.828588907589	406.162548445705	-2.26337172816995	0.0250727331452784	0.878970378644781	-3.84396977528486
4246	CRYAB	-471.718822027059	386.184577093356	-2.26331602434564	0.0250762501710785	0.878970378644781	-3.84401805179997
5636	EPS15L1	-140.503242945374	739.795837856376	-2.26318301740637	0.0250846497029366	0.878970378644781	-3.84413331987692
530	ALG12	186.12918598802	888.452666083893	2.26315396949728	0.025086484437098	0.878970378644781	-3.84415849292203
17918	TGM1	-70.7776322694972	43.7647553481946	-2.26164446342763	0.025181990041647	0.880811006627371	-3.8454662407676
19270	UTP14A	-125.253339102126	611.507731799329	-2.25777902332708	0.0254280051042488	0.886826764775954	-3.84881148220632
5737	EVX1	-7.51869445214659	2.24953656236913	-2.25758341502991	0.025440510205799	0.886826764775954	-3.84898063039097
9001	KIAA1908	41.5298946052252	106.891774997651	2.25000695489758	0.0259290222398811	0.902321169526049	-3.85552214581373
15143	RPAP2	-47.9855099270913	259.226593457584	-2.24695919817068	0.0261278333798383	0.907698645400926	-3.85814803845948
18459	TOMM22	-249.6550314961	1701.98261232685	-2.24170836337584	0.0264734787031764	0.918150411131991	-3.86266460194458
16495	SMO	351.554174216766	1123.82514527705	2.24047828161021	0.0265550255672818	0.918785425346799	-3.86372130454502
2225	C1QBP	-371.396905461187	1447.79335702685	-2.2400805572753	0.0265814390999001	0.918785425346799	-3.86406285895664
3454	CDK5R1	-111.260316280291	156.419029584698	-2.23542560598207	0.0268922905366671	0.926939132610617	-3.8680563673128
9603	LMBR1L	171.632300846412	592.099739616107	2.23519487110194	0.0269077808412605	0.926939132610617	-3.86825412272654
13660	PNMAL1	242.644908056924	523.845865115436	2.23433325943941	0.0269656936431206	0.927375541280275	-3.86899242081402
5984	FAM189A1	-212.488208154648	174.743269614262	-2.23207458625523	0.0271180254996674	0.931052208821914	-3.87092662434239
2916	CAPN11	-2.62346361964354	2.22566435783221	-2.23031904777547	0.0272369420933851	0.933571240950024	-3.87242876168312
5361	EEFSEC	-132.00854290973	506.377038759732	-2.22921242078992	0.0273121361210747	0.934585733011132	-3.87337511023793
11423	MYO1D	-512.037005878827	1593.56865718926	-2.22829236717015	0.027374790397634	0.935017852760215	-3.87416158768078
11075	MPP7	182.200192533829	334.787302592309	2.22768823637492	0.0274159989027121	0.935017852760215	-3.8746778508316
1946	C16orf62	-167.369869936005	1069.51390834295	-2.22422210121164	0.0276534746926217	0.938152956196995	-3.87763743192711
5392	EFTUD1	-114.759192778951	512.247853600671	-2.22375544247845	0.0276855834345711	0.938152956196995	-3.87803557612838
16476	SMC4	-535.977127392936	1644.20680741946	-2.22325738876226	0.0277198881530102	0.938152956196995	-3.87846042336662
7152	GNPDA1	-166.100988819826	1072.65720710805	-2.22211814884447	0.0277984954525711	0.938152956196995	-3.87943189146385
697	ANKRD46	-118.130666994487	385.760725151544	-2.22150107596075	0.0278411543566566	0.938152956196995	-3.87995790396112
19036	UBE2QL1	-39.0083006744359	42.6020899633222	-2.22150047610777	0.0278411958528547	0.938152956196995	-3.87995841523115
16223	SLC2A11	63.0554681691428	216.617761538188	2.22124320227258	0.0278589983242065	0.938152956196995	-3.88017768489281
3230	CCNG1	-921.37811684141	2679.18683764094	-2.22102526684646	0.0278740864674816	0.938152956196995	-3.88036340936571
10709	MDH1	-398.103186307413	2355.70834835772	-2.21979876014592	0.0279591329931889	0.939322253288818	-3.88140833329391
12837	PADI3	-60.9736995856001	26.2991171053221	-2.21851363720857	0.028048486331753	0.939322253288818	-3.88250264048486
6146	FAM86D	-57.0979903589045	237.379268708926	-2.21819036792483	0.0280710020294375	0.939322253288818	-3.88277782117005
730	ANP32C	-1.34184227090023	4.05047776566443	-2.21788712137465	0.0280921374477263	0.939322253288818	-3.88303592497485
3450	CDK2AP2	945.520509769959	3148.58440555302	2.21469284734391	0.0283156121867359	0.942847127118486	-3.88575276244677
13796	POU6F2	-12.8524301261271	8.55624387767114	-2.21429776116415	0.028343360069344	0.942847127118486	-3.88608855257712
768	AP1S3	-222.278458417029	388.985584611745	-2.2142072729998	0.0283497186074974	0.942847127118486	-3.88616545237069
19190	UQCRC2	-578.711329473709	2616.09783987651	-2.2137545141342	0.0283815522970242	0.942847127118486	-3.88655017930157
8051	HRSP12	-141.798863046823	427.212835839664	-2.21139040105722	0.0285482800057959	0.946402656996623	-3.8885579127114
10297	LRRC57	-65.9283442626503	308.516749863758	-2.21092890164062	0.0285809262175396	0.946402656996623	-3.88894961867306
7437	GRPEL2	-102.364176545375	446.418318593289	-2.20843452055424	0.0287579401430323	0.948091195769788	-3.89106550028496
20318	ZNF689	-50.0834486270554	100.927331088658	-2.20835378578523	0.0287636853886298	0.948091195769788	-3.89113394849439
17368	STK36	486.676117538812	1521.96694233893	2.20780510774737	0.0288027568556657	0.948091195769788	-3.89159906690789
13902	PPP2CA	-358.957745117996	2556.64818331544	-2.20643148785518	0.0289007750917182	0.948091195769788	-3.89276303982843
18711	TRPM4	1209.11716711856	2961.18867181544	2.20622483824252	0.0289155461898157	0.948091195769788	-3.89293809355925
15883	SGK1	-639.597557130651	980.169526724161	-2.20579208226806	0.0289465004056496	0.948091195769788	-3.89330463524525
4494	CYB5A	-343.360617002306	956.117083834899	-2.20551260149957	0.0289665064464601	0.948091195769788	-3.89354131946902
12954	PAXIP1	-107.610504053587	394.647544430872	-2.20501772997292	0.02900196027456	0.948091195769788	-3.89396034590998
2740	C9orf135	-632.086381481483	79.3112827586207	-5.32139793206959	1.22594553564723e-05	0.0418803427402689	-3.89415160980227
12817	PABPC1	-10034.7320195801	32976.6224250671	-2.20163613991347	0.0292452371630233	0.953160100245334	-3.89682140725743
2435	C3orf23	-168.104299666968	701.64632312349	-2.20156987400812	0.0292500221034451	0.953160100245334	-3.89687743346271
6358	FGF19	-1281.01724063661	564.610915139262	-2.20084403707073	0.0293024780325059	0.953353797194085	-3.89749101176144
17232	SRXN1	-617.26324458469	775.957245205906	-2.19792794401952	0.0295140477969904	0.955967345986898	-3.89995426792537
3262	CCT4	-805.571079674318	3326.19416000134	-2.1964331969118	0.0296230090406155	0.955967345986898	-3.90121576033207
13692	POLA2	-150.55110003242	472.603937783893	-2.19633140274242	0.0296304421331213	0.955967345986898	-3.90130164152655
20338	ZNF710	-163.302978445619	354.299294231544	-2.19628881752384	0.0296335522208837	0.955967345986898	-3.90133756854956
5590	EP400	261.05313071728	1492.60468497181	2.19589065105229	0.0296626448771853	0.955967345986898	-3.90167345144874
11965	NOP56	-418.060528255219	2029.51471486711	-2.19472124102968	0.0297482331432503	0.957220619681636	-3.90265961910921
7894	HLCS	-210.298899911067	701.937413826175	-2.19302031820441	0.0298731053231247	0.959732037316751	-3.90409317094166
18991	UBA3	-266.457744262769	1225.51016473893	-2.19136377449956	0.0299951567402507	0.962145113779217	-3.9054883597258
10638	MBD2	-346.090442131382	1487.98677461074	-2.19047931378742	0.0300604994854293	0.962734465551318	-3.90623289001051
12199	NUP43	-130.798806848233	811.813044488591	-2.18899304124755	0.0301705816158468	0.963296965833142	-3.90748341113598
1350	BAIAP2L2	-260.662657245866	204.018617045946	-2.18884029776726	0.0301819145063206	0.963296965833142	-3.90761188332946
17761	TCEB1	-171.725748712284	668.258804345638	-2.188340084872	0.0302190539606143	0.963296965833142	-3.90803255484736
4695	DCTN6	-108.034781570984	491.270797531544	-2.1857789083032	0.0304098365744443	0.967873323395008	-3.91018511143045
1779	C12orf45	-148.40853634737	438.85931629604	-2.18415378794342	0.0305314334439172	0.97023688573639	-3.9115497783979
5565	ENOPH1	-141.871986385763	808.300322953691	-2.18014490205144	0.0308331969274707	0.974110398866141	-3.91491226776461
3578	CEP63	-58.157370342882	392.484061793289	-2.18002550259154	0.0308422240904313	0.974110398866141	-3.91501232992271
2841	CACNA2D2	-97.0320060581904	69.8283464786711	-2.17962194534355	0.0308727518920347	0.974110398866141	-3.91535049268865
18760	TSPAN10	35.4278317215652	64.3640233621409	2.17902960528044	0.0309176079628467	0.974110398866141	-3.91584674491779
11166	MRPS18B	-185.640684995616	1099.86056915503	-2.17875433645247	0.0309384724428872	0.974110398866141	-3.9160773190618
2383	C2orf49	-26.995219184957	125.607768493087	-2.17698654997406	0.0310727561055088	0.976393365263853	-3.91755744992688
11725	NECAB3	-272.994768133879	666.404611597315	-2.17654661035583	0.031106252989086	0.976393365263853	-3.91792563420098
4832	DEPDC6	-792.553034712384	1862.71849150698	-2.1756762605204	0.031172613430123	0.976980210209833	-3.91865383030767
1472	BFSP2	-1.98028267489053	1.15022315212081	-2.17338053612498	0.0313482416563215	0.979966082181055	-3.92057333759187
6717	FZD2	236.516270503408	569.373287528188	2.17318155591323	0.0313635044109271	0.979966082181055	-3.92073962354947
17519	SYNE2	1035.90695098973	3351.21734420067	2.17174318199347	0.0314740263832558	0.981277209512356	-3.92194125188896
11272	MTHFD1	-381.996014218484	1340.47635211678	-2.17139001013974	0.0315012150002015	0.981277209512356	-3.92223618475822
3556	CENPL	-51.2112294216413	170.873658019195	-2.17007123005994	0.0316029200528345	0.981554848501724	-3.92333711268168
10171	LONRF1	-161.585882716786	476.518792821476	-2.1700326026519	0.0316059033034658	0.981554848501724	-3.92336935006432
3647	CHCHD8	-201.183175163256	1068.5696060953	-2.16922584612668	0.0316682660620178	0.981810514963718	-3.9240425289711
5567	ENOX1	-25.2747289730831	25.5655330261275	-2.16868754750965	0.0317099361324087	0.981810514963718	-3.92449157412288
11376	MYEOV	-145.798685165544	99.0132542008591	-2.1635599636156	0.0321092527439726	0.992674741317054	-3.92876393743321
12882	PAOX	43.9532921864846	153.507430756846	2.162420728703	0.0321985607712177	0.993936596577784	-3.92971192407945
422	AGXT2L1	-174.119722222222	26.0626344827586	-5.07279046975497	2.40100438869934e-05	0.0539281440168089	-3.93059550978327
8547	IRAK4	101.946734709004	530.522181063758	2.15880732629683	0.032483250263131	1	-3.93271575142642
16909	SNRPC	-275.016706390019	1543.24325376443	-2.15705295307357	0.032622255990783	1	-3.93417253143081
51	ABCB7	-68.6217820562034	308.466348318121	-2.156566229982	0.0326609120099904	1	-3.93457650274817
2565	C6orf120	-105.051855197564	516.837856532215	-2.15554312762122	0.0327422970052001	1	-3.93542539107072
15051	RNF175	-15.5862358128241	18.1638819905436	-2.15539237235889	0.0327543039909615	1	-3.9355504449928
14214	PSMA1	-304.159157774322	2126.56426519463	-2.15358360925687	0.032898661171416	1	-3.93705022802144
15545	SCD	-2990.11374631627	5870.21228475503	-2.15224190226908	0.033006097811261	1	-3.93816200556194
16356	SLC5A8	-4187.44749814815	312.781734482759	-5.0177205749088	2.78700206265487e-05	0.0539281440168089	-3.93888715033306
17337	STAT6	842.423174317286	3990.47855479396	2.15079502280538	0.0331222959622431	1	-3.93936023155433
1929	C15orf63	-254.748308870618	758.73367942953	-2.15067648076786	0.0331318316693607	1	-3.93945836932632
18388	TNFRSF11B	-250.319114234436	188.014443775322	-2.1500738936724	0.0331803414258708	1	-3.93995715954788
5896	FAM134C	290.834727202925	1810.46018215302	2.14934078571852	0.0332394412183645	1	-3.94056381807274
4099	COX10	-48.8572100737218	332.542069391275	-2.14886512763286	0.033277835242467	1	-3.9409573328588
5215	DTNBP1	-62.8449958169698	349.68353705302	-2.14779161566783	0.0333646275681344	1	-3.94184516685116
12185	NUMB	290.925213240516	1787.1672204745	2.14658777623254	0.0334621893881929	1	-3.94284031016267
19738	ZBTB32	-7.64723824839167	6.62764108054362	-2.14367836717984	0.0336989928231132	1	-3.94524326801729
6386	FH	-343.691715999689	1369.96189133691	-2.1435915026843	0.0337060851242168	1	-3.94531496646242
14716	RBMS2	247.534599749759	930.639393303356	2.14276343812546	0.0337737595960636	1	-3.94599832391693
15385	RWDD1	-138.731114881566	864.697723088591	-2.14258321632648	0.0337885039605137	1	-3.94614701975036
8905	KIAA0391	-86.2458463066888	576.274860375839	-2.14243947078728	0.0338002681031198	1	-3.94626561197223
2446	C3orf37	-193.657601448902	817.275757502685	-2.14220917654518	0.0338191227710265	1	-3.94645559319285
18753	TSKU	-1239.04832366069	3360.3897651604	-2.14116617875509	0.0339046289557261	1	-3.94731578323555
2352	C22orf42	-45.9547166666666	3.37192413793103	-4.96002184180625	3.25827779942737e-05	0.0539281440168089	-3.94765904207007
16460	SMARCA2	473.578762506148	1501.53923142081	2.14074696482482	0.0339390491768321	1	-3.94766141433425
13558	PLEKHF2	-146.656236685692	480.793548752752	-2.13993439585905	0.0340058523812438	1	-3.94833118246792
14195	PSEN1	203.855755209253	1828.3835847047	2.13946604612685	0.0340444080763545	1	-3.94871712009846
15201	RPL35A	-3883.94796674873	13012.084463698	-2.13934117117132	0.0340546944600238	1	-3.94882000882964
8432	IMMT	-297.700418993059	1600.12612492752	-2.13871432537966	0.0341063704836217	1	-3.94933640647161
5751	EXOC6	-102.225215858452	424.604675073825	-2.13846254607867	0.034127145761702	1	-3.94954378461213
11701	NDUFB4	-544.31564804573	2704.71144014362	-2.13661852960439	0.0342796359813442	1	-3.95106193728133
17897	TFPI2	-718.75574000682	835.476850045537	-2.13597773825818	0.0343327635090713	1	-3.95158921467614
11795	NFIL3	-156.352660674877	444.424381008054	-2.13562984094072	0.0343616371713283	1	-3.9518754233395
14592	RANBP2	-1190.53757885303	3645.68929909597	-2.13550490821279	0.0343720110496473	1	-3.95197819289451
20084	ZNF362	201.50146020055	1028.55639900604	2.13400908515957	0.0344964278835305	1	-3.95320823369531
14782	REEP2	-79.2072833677377	111.04868778798	-2.132985091054	0.0345818237263133	1	-3.95404983235265
17822	TDRG1	-327.755181481482	26.257624137931	-4.9170428676924	3.66045558173406e-05	0.0539281440168089	-3.95424897075661
5488	ELAVL4	-6.73058054384303	2.02062227068456	-2.13145913598601	0.0347094189780549	1	-3.95530330442837
9097	KLHDC1	14.9213353366126	34.7822934338859	2.13036833792709	0.0348008766226328	1	-3.95619882649742
19100	UCP3	11.899835784522	28.3021236636846	2.13007780579593	0.0348252712361447	1	-3.95643727732058
15473	SARDH	-97.9529605396367	102.184696388779	-2.12938543635643	0.0348834657060626	1	-3.95700541284671
2186	C1orf43	-1119.39533822626	5003.14007746309	-2.12915872418222	0.0349025393536287	1	-3.9571914090846
14749	RCBTB2	84.7324437802199	282.218743148255	2.12915472266616	0.0349028760881677	1	-3.9571946917953
17432	SUCLG1	-200.798794324812	1319.83246765436	-2.12717853334101	0.0350695186481894	1	-3.95881521004869
7504	GTF2IRD2B	46.0244085422024	164.046346958658	2.12507349194992	0.0352477809293803	1	-3.96053989282245
8039	HRASLS5	9.82105667843555	17.1363832492617	2.1236457869785	0.0353691281242291	1	-3.96170874759381
5160	DPY19L2P1	15.3181459390353	21.1706790508591	2.12298641237713	0.0354252928543649	1	-3.96224833431172
19498	WDR53	-30.4238140618851	136.801581188456	-2.12245927294449	0.0354702492332844	1	-3.96267959983633
8642	ITPKC	-180.902514166967	838.235651508054	-2.12134208928779	0.035565689307108	1	-3.96359327450405
14432	QDPR	-125.40792880602	616.282920739597	-2.12093770590775	0.0356002899550521	1	-3.96392388709146
10448	MAFF	-399.723040330714	839.808274734899	-2.12027181459944	0.0356573294739537	1	-3.96446817698308
19810	ZDHHC14	80.7091413930174	224.898281127718	2.12011023192341	0.0356711823360808	1	-3.96460022899771
19670	YARS	-362.574374378337	1802.23789354362	-2.11749344457764	0.0358961721685508	1	-3.96673750709196
14380	PTX4	-2.01088513030048	1.1559934488255	-2.11576449999994	0.0360454955678112	1	-3.96814832289005
14367	PTPRT	-61.8147611876013	26.1069540004295	-2.11573521387003	0.0360480295178597	1	-3.96817221133565
9922	LINC01140	-19.1006318866039	21.0436224778993	-2.1147206070736	0.0361359120292953	1	-3.96899963256091
10050	NKAIN3	-15.9544178447967	11.2432902790067	-2.1141466202931	0.0361857108882728	1	-3.9694675649293
14327	PTPLAD1	-473.028420087099	1840.16292617718	-2.11389038805947	0.0362079605643899	1	-3.96967641650065
7613	HAUS1	-111.650158141057	436.398481028859	-2.11331997051762	0.0362575345224627	1	-3.97014127412456
2780	C9orf66	6.08446889958213	8.90497781092617	2.11242163673903	0.0363357255804362	1	-3.97087313434025
19188	UQCRB	-1007.20891157784	3836.55246548993	-2.1113385963872	0.036430186496468	1	-3.97175509777121
11147	MRPL46	-45.0382371363121	290.560249413423	-2.11032448265925	0.0365188273178406	1	-3.97258056006733
12780	OXCT1	-166.679652298283	372.577225641342	-2.11017227550891	0.0365321473253546	1	-3.97270442173871
4134	CPB2	-3.88757118861311	5.29078509802013	-2.10992701177389	0.0365536197328636	1	-3.97290399307562
17750	TCEA2	203.634356782654	593.855382440537	2.10888715143287	0.0366447783746249	1	-3.97374989500516
15470	SAPS3	253.893180810893	2030.38988950134	2.10734677525453	0.0367801739299313	1	-3.97500226044506
16390	SLC7A6OS	-38.6235038519703	149.000247307919	-2.10653636264114	0.036851580002537	1	-3.97566081386222
16317	SLC43A1	-888.916143448012	1142.52640469208	-2.10633175478093	0.0368696270039618	1	-3.97582704497934
20329	ZNF703	-192.717955452001	399.546286528584	-2.10523609580703	0.0369663967082755	1	-3.97671695053688
2473	C3orf75	-91.4033316609459	536.709275636242	-2.10473569663175	0.0370106650987524	1	-3.97712324033434
8488	INSM1	-86.1205937023253	23.0024261757181	-2.10249722278081	0.0372092529672787	1	-3.97893965576393
15167	RPL14	-5920.78570684299	17049.5633375503	-2.10127709566994	0.0373178828203274	1	-3.97992899325119
19652	XPOT	-388.650308108874	1555.74094692953	-2.10081349211382	0.037359229614726	1	-3.98030476870859
198	ACSS3	-157.010135632304	168.095216461409	-2.09996705056899	0.0374348216870215	1	-3.9809906608758
2130	C1orf133	27.4913204784874	62.1277704319329	2.09989738834414	0.0374410487746602	1	-3.98104709870836
10699	MCPH1	-85.9729937881977	489.838992028188	-2.09892957512889	0.0375276535114918	1	-3.98183101057726
15359	RTN4IP1	-30.894226722992	169.162043819128	-2.09817484547269	0.0375953099287911	1	-3.98244210104092
2019	C17orf85	122.734117975428	706.673375657718	2.09741357684772	0.0376636587049431	1	-3.98305828406873
11279	MTIF2	-136.335033603525	695.207890219463	-2.0973522408277	0.037669170266516	1	-3.98310792159832
4436	CWH43	-123.056139406304	116.161148037785	-2.09588702490874	0.0378010385642651	1	-3.98429328855322
325	ADH7	-328.866533333334	31.9800172413793	-4.71982412093396	6.24374300194044e-05	0.0799862501942332	-3.98509242169126
12216	NXF1	405.520996772268	2369.89738513624	2.09240837933961	0.0381157038213755	1	-3.9871045199264
1337	BAG2	-177.149902182906	446.420335474832	-2.09200656718423	0.0381521947962586	1	-3.98742896727806
4497	CYB5D2	148.820374243615	662.910009272483	2.09155159851891	0.0381935494547277	1	-3.9877962681405
8138	HTATIP2	-205.935317670764	516.115040415973	-2.09084380597858	0.0382579612334816	1	-3.98836753218168
19323	VDAC2	-323.670481071891	1567.53953697248	-2.09059163480091	0.0382809322871923	1	-3.98857101881169
12169	NUDT19	-115.64139086569	477.36783344094	-2.09035988736363	0.0383020533231389	1	-3.98875800509763
5756	EXOSC10	-161.581076970798	1231.31720512752	-2.09025724640056	0.0383114110293937	1	-3.98884081533088
17392	STRADA	153.276841855903	825.706760124832	2.09010957921073	0.0383248771900602	1	-3.98895994603239
327	ADI1	-369.835349086243	1714.43878043893	-2.08923606563062	0.0384046183665674	1	-3.9896644980267
8843	KCTD9	-105.920782422833	408.514764731409	-2.08858047648834	0.038464559239047	1	-3.99019310256548
7367	GPX2	-1864.63150889052	1162.81059562027	-2.08822042137824	0.0384975134339567	1	-3.99048335259075
17217	SRPK1	-340.476636899141	1499.12943271745	-2.0879956825893	0.0385180950308068	1	-3.99066449749541
4983	DLX3	-148.108734331235	106.742874939027	-2.08727310891267	0.0385843324157226	1	-3.99124678943942
718	ANO10	-214.65563020912	958.022136202685	-2.08720803225076	0.0385903027054773	1	-3.99129922302168
7614	HAUS2	-66.0372424068106	433.311693489933	-2.08673518764946	0.0386337064291349	1	-3.99168015890698
15308	RRM1	-326.273298884425	1060.38474935436	-2.08458254802122	0.0388318332695383	1	-3.99341339080052
17409	STX18	1949.94218193736	4725.10281957651	2.08450890311364	0.0388386268731637	1	-3.99347265842752
9583	LIPG	-326.656883922468	336.547392789396	-2.08320256970074	0.0389593032897916	1	-3.9945236477065
17790	TCOF1	-353.681347857048	1767.68475808054	-2.08270561495498	0.0390052953631535	1	-3.99492330744551
7725	HERC3	-139.999137853003	302.214526765906	-2.08254520182457	0.0390201511896017	1	-3.99505229601482
3217	CCNA2	-204.878359130436	483.784566553557	-2.0817754894161	0.0390915016479901	1	-3.99567109800912
3604	CFDP1	-249.605112936249	1038.781908	-2.0814977346552	0.0391172763050179	1	-3.9958943449379
12966	PCBD1	-567.184560570672	2293.16663131477	-2.07956203826638	0.0392973072430857	1	-3.99744942021965
11176	MRPS28	-70.209914230534	309.205861322819	-2.07764261450604	0.0394765260133018	1	-3.99899012462314
1645	BYSL	-94.0059177928209	530.864342789933	-2.07641660285319	0.0395913665643702	1	-3.99997355668028
16034	SKA1	-67.1263360013131	175.187160064564	-2.07593601616117	0.0396364612218289	1	-4.0003589101997
14024	PRKAA2	-95.0584568795946	228.401929276758	-2.07555783469333	0.0396719778942536	1	-4.00066209414144
9646	ACVR2B-AS1	-14.5005563359013	37.4612578970738	-2.07427544259109	0.0397926161308062	1	-4.00168980008414
19767	ZC3H12A	-389.426031022466	691.668359302886	-2.07391936655833	0.0398261689345686	1	-4.00197505615011
16408	SLC9A8	122.425604671778	578.136019163087	2.07364264670192	0.0398522608026662	1	-4.00219670845088
5849	FAM111B	-113.046126851958	194.326094894899	-2.07277438221686	0.0399342244451066	1	-4.00289201281556
15578	SCN3B	-91.7058812046831	40.181526962047	-2.07263587692777	0.039947312613214	1	-4.00300290307623
16112	SLC19A2	-100.2756877722	350.575331903356	-2.07198174497758	0.0400091750271314	1	-4.00352652389696
13798	PPA1	-1323.43198260254	4361.56573926309	-2.0716149413311	0.0400439002080494	1	-4.00382007783927
18311	TMEM85	-231.105891728095	1546.5052640604	-2.07106898254636	0.0400956337753443	1	-4.00425692260936
11164	MRPS17	-89.7924161798646	370.188825416107	-2.06887426413833	0.0403041775554947	1	-4.00601195342939
9039	KIF2C	-204.497988783878	435.231975705034	-2.06585918268314	0.0405921874531912	1	-4.00842023708062
14360	PTPRM	612.645292067508	1220.63431434087	2.06436317722088	0.0407357435211165	1	-4.00961397921546
14479	RAB30	-17.9435653295521	37.7877252041812	-2.06147664546802	0.0410139627085928	1	-4.01191507223697
6975	GHITM	-639.027832213005	2671.67941777248	-2.06054434262919	0.0411041697723869	1	-4.01265766185676
10382	LY6G6D	-36.9331668131387	18.5676470481342	-2.05971547123425	0.0411845116264568	1	-4.01331761044166
14545	RAD23A	-558.860062782833	3371.45930558389	-2.05935607523257	0.0412193893426918	1	-4.01360368693516
14141	PRR5	203.18806464106	580.763404781879	2.05868643209836	0.0412844425266444	1	-4.01413659658162
5844	FAM10A4	-56.6440013997554	313.367453032215	-2.05795120912576	0.0413559676846591	1	-4.014721513708
4741	DDX28	-62.3023523376994	307.069419851745	-2.05625059045429	0.0415218163654129	1	-4.01607373632554
5054	DNAJC21	-136.945290697503	859.982370422819	-2.0553679282051	0.04160811988817	1	-4.01677517135164
5435	EIF2B3	-77.7866958117993	413.468359805369	-2.05499241912543	0.0416448823014616	1	-4.01707349817943
7608	HAS1	-2.52240569611616	2.0232275719396	-2.05461287959848	0.0416820675211657	1	-4.01737497659683
18496	TP53RK	-68.797668364536	471.817919958389	-2.05187681471131	0.0419509733944404	1	-4.0195468056562
360	ADSSL1	73.9700600065879	179.206585035101	2.04840751962264	0.0422940740015289	1	-4.02229686612971
1160	ATP10A	65.6297138546706	117.646451701872	2.04821082676954	0.0423135978323748	1	-4.02245265472544
4051	COMMD10	-126.207414908988	433.998166012483	-2.0479294110346	0.0423415446909593	1	-4.02267552352428
134	ACBD6	-132.153406291177	572.884698819463	-2.04761976074761	0.0423723136935907	1	-4.02292072059342
46	ABCB11	-17.7095833333333	1.90091724137931	-4.48506164181086	0.000117774906563326	0.111659867833597	-4.02306539450297
10015	PTMAP11	-6.562734982444	4.76452548141611	-2.04738568577788	0.0423955856865153	1	-4.02310605080495
11237	MSX2	-879.229618533006	1145.27616473181	-2.04733385723072	0.0424007400147007	1	-4.02314708374627
11846	NIPA1	-113.540178792152	370.07169830604	-2.04660206937871	0.0424735731947572	1	-4.02372634311186
5993	FAM193A	220.389223127863	1133.37317111007	2.04635723215278	0.0424979651392162	1	-4.02392010613134
11575	NCDN	-502.433856548473	1210.46080962819	-2.0460375644884	0.0425298300898932	1	-4.02417305780638
7907	HMGB2	-722.44323976082	2255.3115025745	-2.04566112864588	0.0425673799466346	1	-4.02447088372453
16020	SIRT2	-185.948626538742	986.297441414765	-2.04563617049895	0.0425698705479334	1	-4.02449062817394
2781	C9orf68	54.8986579814796	116.513565325107	2.04550486624518	0.0425829755961591	1	-4.02459449966548
4917	DIMT1L	-129.333766052188	590.858410530201	-2.0449429144641	0.04263910111153	1	-4.0250389769227
10866	TUBA3FP	12.8273965746983	20.3641796335973	2.04460216963345	0.0426731641196581	1	-4.02530843574224
577	ALX4	-35.9953444444445	3.77679310344828	-4.47029979735354	0.000122561227225813	0.111659867833597	-4.02549730197383
12321	OPRL1	21.5012038658846	46.1235465052483	2.04425667643044	0.0427077255346192	1	-4.02558160775548
8749	KCNE4	-83.2181141132314	127.573311116631	-2.04422092933895	0.0427113028596679	1	-4.02560986959954
822	APOBEC3C	-117.619033761142	201.220397076315	-2.04295438443893	0.0428382153170799	1	-4.02661091610473
11660	NDC80	-98.7047232310816	265.572110443624	-2.04231803126619	0.0429021017096143	1	-4.02711366081352
1400	BCAS2	-130.578632601458	683.163137939597	-2.04205658238924	0.042928373324113	1	-4.02732017460167
8597	ITGA1	-614.122979279823	855.912895304564	-2.03968872776675	0.0431669327443876	1	-4.02918940276508
10905	MICB	-69.5564127102244	120.015410065705	-2.03767321673329	0.0433708846091688	1	-4.03077892620626
9535	LIAS	-41.0366132149141	204.261015869866	-2.03746686348701	0.0433918120663149	1	-4.03094158485735
17993	TIGD7	48.9812927873484	150.245122660336	2.03707006280191	0.0434320781021354	1	-4.03125432212751
4856	DGCR8	168.332148292339	909.277408802013	2.03687850961863	0.0434515277025034	1	-4.0314052743102
16180	SLC25A33	-101.542025596422	332.207639809664	-2.03682267187111	0.0434571986594172	1	-4.03144927442991
1447	BDNFOS	12.1447725377976	46.7370776332819	2.03542302595671	0.0435995550676054	1	-4.03255183531201
8554	IRF4	-99.0644392370991	59.7679490904497	-2.03470171093578	0.0436730744428364	1	-4.03311977599145
11921	NME6	-31.0868971898836	185.176775997651	-2.0341454531238	0.0437298427220095	1	-4.03355763040908
15090	RNF5P1	-40.3315880087831	203.592229392483	-2.03337799662786	0.0438082679818553	1	-4.03416154906975
18341	TMPO	-760.515157044269	2053.30206913825	-2.0326999484839	0.0438776565270487	1	-4.03469493845121
9653	LOC100129034	468.335330750493	2073.04609799597	2.03207348699228	0.0439418492112986	1	-4.03518760270581
13781	POU2AF1	-161.359087541136	100.335555674604	-2.03073027660815	0.0440797562374255	1	-4.03624346825456
15951	SHCBP1	-107.101867629914	206.659800640604	-2.02871418344223	0.044287440586504	1	-4.03782707485456
6130	FAM82A2	-139.047620503099	912.894413402685	-2.02848186922174	0.044311425550745	1	-4.03800946143394
8173	HYAL3	-36.3197700074142	118.45747571	-2.02822081196455	0.0443383912635364	1	-4.03821439101015
13077	PCSK4	79.3663560496961	139.487999760436	2.02749538120175	0.0444133975473608	1	-4.03878372671227
1977	C17orf108	77.5862865405664	286.133127663222	2.0268413723652	0.044481111809207	1	-4.03929684936959
12967	PCBD2	-41.4986071782837	276.260988652349	-2.02665249165342	0.0445006843635501	1	-4.03944501338731
8449	INE2	17.2165105673784	41.1859991987584	2.02432830128738	0.0447421275172268	1	-4.04126714989626
20422	ZNF843	4.26512707672934	9.06572720489262	2.02379406023378	0.0447977834221253	1	-4.04168571839982
931	ARHGEF10L	266.458619096353	895.674893938255	2.02369185271669	0.0448084378665235	1	-4.04176578470087
225	ACTR8	-63.7277808520057	446.210895499329	-2.02331177598807	0.0448480772466307	1	-4.04206349300128
8680	JOSD1	-174.407324287464	1097.39061208859	-2.02258873190845	0.0449235682361911	1	-4.04262970140269
13799	PPA2	-216.603568399568	1234.07823929866	-2.02033516699084	0.0451595514393551	1	-4.04439325904288
16022	SIRT4	7.28796499494837	28.4534989014295	2.01894465194452	0.045305685979136	1	-4.04548052934364
13279	PGM2	-172.379440430533	607.541143540268	-2.01868480415719	0.0453330389839473	1	-4.0456836334519
3633	CHAC2	-26.7807279155118	63.0314047528792	-2.01841907013081	0.045361026148439	1	-4.04589131370176
3483	CDR1	-4.36693495847323	2.68352395843624	-2.01751010234772	0.0454568700852052	1	-4.04660151430733
8167	HUS1	-55.7617202970181	313.471965163758	-2.01745840855139	0.0454623259916057	1	-4.04664189525499
19503	WDR60	145.989771413322	540.590888705369	2.01733295519444	0.0454755690045506	1	-4.0467398900352
18931	TUFT1	-217.916769935764	632.500844651678	-2.01609355013309	0.045606578737287	1	-4.0477077213061
7680	HDDC2	-220.055586479801	1157.5006736557	-2.01435453602008	0.04579094054119	1	-4.04906477270464
18007	TIMM9	-109.024972435521	593.531097690604	-2.0129584382301	0.0459394066523372	1	-4.05015345243349
5684	ERP27	133.189725853009	220.606343566732	2.01226462144276	0.0460133418785417	1	-4.05069423543251
40	ABCA5	-400.323405867238	679.170522858544	-2.01224228772251	0.0460157235085895	1	-4.05071164021719
11955	NOLC1	-625.828319044148	2650.56008593423	-2.01189848226619	0.0460523995757617	1	-4.05097954731791
6389	FHIT	-34.6772561229181	97.1783760570872	-2.01147422291395	0.0460976924851877	1	-4.0513100896559
17558	SYTL2	-279.275571554341	326.379315000604	-2.01063174176871	0.0461877461008367	1	-4.05196628149562
6846	GATA1	-1.14418095612591	0.283271558959732	-2.0105293769509	0.0461986981634044	1	-4.05204599429513
15657	SEC22C	-73.6196751776134	485.676995945638	-2.01029745721078	0.0462235195435131	1	-4.05222657945046
11148	MRPL47	-176.663028942575	817.049694972483	-2.00947285972282	0.0463118645812841	1	-4.05286850103504
16457	SMAP1	-127.330614369095	829.039717944295	-2.0088665480523	0.0463769146764516	1	-4.05334034076633
14645	RASL10A	-16.0980843385899	15.0974185804228	-2.00870963540217	0.0463937622059706	1	-4.05346243104846
9671	PARD6G-AS1	-12.3306864461721	20.7138931602282	-2.00866664060479	0.0463983794159402	1	-4.05349588283247
2919	CAPN14	-9.57115886760882	8.05318592312752	-2.00866649231866	0.0463983953410597	1	-4.05349599820426
4622	DARS2	-181.866236328282	639.048638954362	-2.00835392194425	0.0464319740226208	1	-4.05373917157088
11738	NEIL2	-127.000927704195	557.220957504698	-2.00726315894208	0.0465493139937781	1	-4.05458749177994
17548	SYT17	-98.3529729937608	193.368183573188	-2.00717423165313	0.0465588915461956	1	-4.05465663470716
13712	POLQ	-53.3869913949322	147.265466527282	-2.00691054196426	0.0465873010238387	1	-4.05486164278076
4939	DKC1	-301.241650859422	1284.73157920134	-2.00479675362152	0.0468155700534819	1	-4.0565041374145
12783	OXGR1	-42.7851914916298	38.3021074112617	-2.00183099411309	0.0471374461032034	1	-4.05880597671185
13948	PRAME	1479.98249574799	5061.03149850558	2.00132941253687	0.0471920686039554	1	-4.0591949650705
5027	DNAJA2	-263.628523891355	1632.76445361946	-2.00078930940631	0.0472509462465041	1	-4.05961372806057
455	AK1	399.252553053227	1057.15928556376	2.00016118821815	0.0473194973815004	1	-4.06010060477918
19954	ZNF16	-48.2078948993899	286.004743609396	-1.9997839195143	0.0473607118784442	1	-4.06039297050127
13142	PDHX	-124.001699262589	660.58472924698	-1.99773900418582	0.0475846384125092	1	-4.06197680653201
13578	PLG	-80.254609787349	26.0931620601812	-1.99620873466356	0.0477527967653596	1	-4.06316106666027
4205	CRELD2	380.746406538872	1442.97246248993	1.99520058942634	0.0478638553807309	1	-4.06394080609093
13570	PLEKHJ1	-355.390539728461	1470.79001386242	-1.9951466723298	0.0478698011318896	1	-4.06398249754778
37	ABCA2	577.36596488869	1307.30539929866	1.9947711612684	0.0479112283098492	1	-4.06427283329537
2692	C8orf38	-55.3239878896464	176.97136877443	-1.99434409613862	0.0479583800288983	1	-4.06460296853949
15216	RPL7	-609.796341748592	2074.65847591476	-1.99246036309144	0.0481668309560473	1	-4.06605838301654
7385	GRB14	-188.281074764671	214.853854682275	-1.99228084828053	0.0481867358524543	1	-4.06619701445707
14540	RAD1	-89.8953432916044	534.885452777852	-1.99169579031603	0.0482516564955695	1	-4.06664874974602
12260	ODC1	-1937.17588675947	3082.99627536711	-1.99156614501473	0.0482660525587445	1	-4.06674883510243
18284	TMEM55A	-36.6792873081869	96.1275135418792	-1.9909714358578	0.0483321369216388	1	-4.06720787035598
17778	TCF7L1	395.231832633493	888.776554120336	1.99058398880879	0.0483752315108498	1	-4.06750685966313
2034	C18orf1	154.254882119441	472.53122528	1.99018640667796	0.0484194872841295	1	-4.06781361470725
12198	NUP37	-70.892378777797	390.482824938255	-1.98933211222226	0.0485146969628503	1	-4.06847255689323
12158	NUDT11	-26.5832550041081	26.9541067669799	-1.98897485741817	0.0485545594807033	1	-4.06874804106982
16007	SIN3A	207.677849323179	1448.65540271678	1.98865213168985	0.0485905931250709	1	-4.06899686042469
16194	SLC25A45	46.354496556874	144.621997293691	1.9885694559902	0.0485998278534234	1	-4.06906059687826
9481	LEO1	-78.2110499528567	444.949009961745	-1.98821845549517	0.048639050562539	1	-4.06933116358556
15631	SDHB	-235.718945544276	1076.44807734027	-1.98719862812326	0.0487531640070252	1	-4.07011704334937
5634	EPRS	-695.289989028701	2747.26926532148	-1.98651427320905	0.048829867050013	1	-4.07064420063118
10943	MKX	78.1176262264168	98.8101579532349	1.98551684624968	0.0489418427151142	1	-4.07141221873472
872	ARAP1	469.225978514362	2233.25225008859	1.98546641778212	0.0489475098208865	1	-4.07145103923432
12738	OSGIN2	-153.881632582552	554.383666484832	-1.98532287222407	0.0489636443877041	1	-4.07156153755185
3400	CDCA5	-198.944870369693	480.183300889329	-1.98419870461046	0.0490901572038666	1	-4.07242664467111
5001	DMRTA2	-18.451949428214	20.076339564651	-1.98338107453128	0.0491823465486409	1	-4.0730555726526
11946	NOL10	-114.303967414535	692.450984994631	-1.98241762078655	0.0492911661064653	1	-4.07379636448729
11338	MUT	-109.746352439536	517.421724355034	-1.98206377935097	0.0493311827688086	1	-4.0740683474811
12419	OR2A9P	45.3620856923788	147.17360727557	1.98195477628362	0.0493435156982581	1	-4.07415212457643
6423	FKBP4	-1245.81141317212	4013.07085183221	-1.98110573907225	0.0494396677585295	1	-4.07480452926012
11691	NDUFAB1	-183.964480339535	847.297656946309	-1.98080114621883	0.0494742010735307	1	-4.07503851755848
3300	CD27	-91.4938563283934	122.06906850604	-1.97896831054424	0.0496824312643102	1	-4.07644580587575
3960	CNOT7	-330.608940338924	1623.23185921074	-1.97846270924074	0.049740003603695	1	-4.07683380657156
15814	SETX	253.080461774213	1431.65164347181	1.97685160773627	0.0499238353271254	1	-4.07806956661174
18090	TMCO5A	-26.7602462962963	4.33253793103448	-4.12981589247707	0.000306027769051482	0.18728000081135	-4.08294918985216
5238	DUSP13	-11.1784555555556	2.4686724137931	-4.03086980159312	0.000398538846362729	0.18728000081135	-4.10010182655121
10998	MMP26	-1204.82310555555	163.822193103448	-4.02539578387932	0.000404393266273337	0.18728000081135	-4.10105629879969
120	ACADL	-401.03730925926	89.0182862068965	-3.84215286199257	0.000657539549174978	0.217819426016231	-4.13331991698
10783	MEPE	-6.39146111111113	0.985379310344828	-3.7845993525678	0.000765306814322529	0.217819426016231	-4.14357035348617
6332	FETUB	-6.67530000000001	1.54636551724138	-3.6182813942698	0.0011832363304742	0.249824525875339	-4.17346537954531
6759	GABRG1	-28.2202481481482	4.97597586206897	-3.52899041454559	0.00149216390832851	0.26515333076826	-4.18966096926603
853	AQP10	-64.1728000000001	9.82991034482759	-3.52773012226801	0.00149704159224831	0.26515333076826	-4.18989019501492
15649	SEC14L3	-42.1350129629631	7.5551	-3.43636687099182	0.00189504066901673	0.299507587393509	-4.20654924580858
11221	MSMB	-830.220957407408	119.857210344828	-3.40048133847869	0.00207792176735769	0.30138194852047	-4.21311288054086
15552	SCGB1A1	-1206.96398888889	343.574906896552	-3.39858567849326	0.00208804301260582	0.30138194852047	-4.2134598896786
15554	SCGB1D1	-195.14907962963	42.0617275862069	-3.22842897947885	0.00321895968050067	0.358581611800121	-4.24469967396984
7534	GUCY2E	-11.1817685185185	1.64033793103448	-3.16106546387638	0.00381321540483728	0.391690772638577	-4.25710137705349
2685	C8orf12	-7.18582962962962	1.04054482758621	-3.13289879011233	0.0040916987943397	0.408065598049916	-4.26228949995021
10665	MC4R	-42.0185574074074	8.53592413793104	-3.11709537468983	0.00425636524166903	0.41544151599281	-4.26520070535738
1464	BET3L	-5.93971481481482	0.640320689655172	-3.06125890358512	0.00489038136597099	0.440580019151445	-4.27548647876806
19040	UBE2U	-9.5378888888889	2.60709655172414	-3.02821194716254	0.00530706293854531	0.458820456838132	-4.28157260207965
9171	KNCN	-26.913638888889	11.385824137931	-2.99262812828519	0.00579346042940123	0.472377987713716	-4.28812314771083
5266	DYDC1	-175.499881481482	70.4260586206897	-2.9419178551428	0.00656035961789711	0.493975722604625	-4.29745065251959
12429	OR2C1	-6.26256851851853	1.18968275862069	-2.93585522543106	0.00665824178819653	0.493975722604625	-4.29856503045523
19549	WFDC6	-127.712844444445	38.6428379310345	-2.93490159479273	0.00667376379507926	0.493975722604625	-4.29874030134243
2428	C3orf16	-170.091324074074	51.2871620689655	-2.90099833093354	0.00724841905430736	0.512126588220031	-4.30496825103371
9750	ANKRD66	-294.187790740742	113.515672413793	-2.57948132378137	0.0155622227450469	0.736671777379273	-4.36348917222757
2487	C4orf22	-80.483262962963	34.5586068965517	-2.57215636427767	0.0158285644959774	0.740826579278127	-4.36480590661349
19114	UGT1A3	-4.39856666666667	0.40908275862069	-2.47560298289108	0.0197573546822298	0.828268784038768	-4.38206719415019
1190	ATP4B	-35.2302722222222	10.1168517241379	-2.47464390171267	0.0198005417465481	0.828268784038768	-4.38223770287691
3413	CDH18	-76.8589111111112	18.0117034482759	-2.43676374138046	0.0215773907869025	0.847909057032843	-4.38895590654499
2484	C4orf17	-4.15600185185187	0.450768965517241	-2.3765901402221	0.0247029454368961	0.878051600334296	-4.39955883015083
2113	C1orf110	-144.560809259259	42.5645517241379	-2.29482759464923	0.0296133455508175	0.955967345986898	-4.41381574259848
7463	GSTA3	-239.105535185186	90.7683517241379	-2.27570290426099	0.030882956056822	0.974110398866141	-4.4171234093171
9222	KRT38	-8.61267962962966	2.86704827586207	-2.2397564595202	0.0334034358469783	1	-4.42331074092579
9903	PACRG-AS1	-6.45708518518518	2.71423103448276	-2.23336384393931	0.033870648958557	1	-4.42440689992376
2212	C1orf87	-810.204785185186	225.792406896552	-2.21414703839662	0.0353108320173969	1	-4.42769424336594
6642	FRMPD2L1	-14.6529648148148	5.00243448275862	-2.21171089738954	0.0354972912956908	1	-4.42811013631852
6664	FSTL5	-80.0579722222223	28.6788172413793	-2.11086331041542	0.0440360562010203	1	-4.4451499618141
4474	CXorf41	-165.519224074075	81.2119448275862	-2.0920833484699	0.0458148043330478	1	-4.44828304110014
