# Supplementary material for: Re-stratification of patients with copy-number low endometrial cancer by clinicopathological characteristics
Source: World J Surg Oncol. 2023 Oct 21;21:332. doi: 10.1186/s12957-023-03229-w (PMC10589940; doi:10.1186/s12957-023-03229-w)
Supplement: Supplementary file 3 — Additional file 3: Supplementary Table S2. Gene Ontology (GO) analysis. [file 12957_2023_3229_MOESM3_ESM.txt]

	ONTOLOGY	ID	Description	GeneRatio	BgRatio	pvalue	p.adjust	qvalue	geneID	Count
GO:0006457	BP	GO:0006457	protein folding	38/791	212/18800	2.92E-14	1.38E-10	1.31E-10	BAG3/HSPA4/TCP1/HSPA9/HSPA1L/HSPD1/DNAJB1/PDIA2/CHCHD4/HSP90AB1/HSPA1B/DNAJB4/CWC27/PPIG/HSPE1/CCT3/HSPA7/CCT8/HSPA6/GRPEL1/HSPA1A/PDCD5/NGLY1/FKBP5/CCT5/DNAJC19/HSP90AA1/TBCA/CRYAB/ALG12/GRPEL2/CCT4/RANBP2/BAG2/DNAJC21/ERP27/DNAJA2/FKBP4	38
GO:0022613	BP	GO:0022613	ribonucleoprotein complex biogenesis	54/791	448/18800	3.17E-12	7.51E-09	7.13E-09	TAF9/RPP40/RIOK2/EIF2A/LYAR/EIF2S2/PINX1/BRIX1/HSP90AB1/RPF2/METTL5/NPM1/CELF4/RPUSD3/RIOK1/MAK16/MRPL1/RSL1D1/NPM3/SURF6/LTV1/NOP58/NOP10/CDC73/ABT1/NOP14/DCAF13/LSM2/NIP7/RRP36/TFB2M/SNRPD1/NSA2/NOP16/HSP90AA1/MPHOSPH6/UTP14A/C1QBP/EFL1/NOP56/NOPCHAP1/SNRPC/RPL35A/RPL14/EXOSC10/SRPK1/BYSL/DDX28/DIMT1/NOLC1/DKC1/RPL7/NOL10/SETX	54
GO:0042254	BP	GO:0042254	ribosome biogenesis	42/791	304/18800	1.12E-11	1.76E-08	1.67E-08	RPP40/RIOK2/EIF2A/LYAR/PINX1/BRIX1/RPF2/METTL5/NPM1/RPUSD3/RIOK1/MAK16/MRPL1/RSL1D1/NPM3/SURF6/LTV1/NOP58/NOP10/ABT1/NOP14/DCAF13/NIP7/RRP36/TFB2M/NSA2/NOP16/MPHOSPH6/UTP14A/C1QBP/EFL1/NOP56/RPL35A/RPL14/EXOSC10/BYSL/DDX28/DIMT1/NOLC1/DKC1/RPL7/NOL10	42
GO:0016072	BP	GO:0016072	rRNA metabolic process	36/791	264/18800	4.87E-10	5.76E-07	5.47E-07	RPP40/RIOK2/LYAR/BRIX1/GTF3C6/RPF2/METTL5/DEDD2/RPUSD3/RIOK1/MAK16/MRPL1/RSL1D1/NPM3/NOP58/NOP10/ABT1/NOP14/DCAF13/RRP36/MACROH2A1/TFB2M/NSA2/MPHOSPH6/UTP14A/NOP56/RPL35A/RPL14/EXOSC10/TCOF1/BYSL/DIMT1/NOLC1/DKC1/RPL7/NOL10	36
GO:0006364	BP	GO:0006364	rRNA processing	32/791	226/18800	1.74E-09	1.65E-06	1.57E-06	RPP40/RIOK2/LYAR/BRIX1/RPF2/METTL5/RPUSD3/RIOK1/MAK16/MRPL1/RSL1D1/NPM3/NOP58/NOP10/ABT1/NOP14/DCAF13/RRP36/TFB2M/NSA2/MPHOSPH6/UTP14A/NOP56/RPL35A/RPL14/EXOSC10/BYSL/DIMT1/NOLC1/DKC1/RPL7/NOL10	32
GO:0061077	BP	GO:0061077	chaperone-mediated protein folding	17/791	70/18800	3.32E-09	2.62E-06	2.49E-06	TCP1/HSPA9/HSPA1L/DNAJB1/HSPA1B/DNAJB4/HSPE1/CCT3/HSPA7/CCT8/HSPA6/HSPA1A/PDCD5/FKBP5/CCT5/CCT4/FKBP4	17
GO:1904814	BP	GO:1904814	regulation of protein localization to chromosome, telomeric region	8/791	14/18800	2.27E-08	1.54E-05	1.46E-05	GNL3/TCP1/CCT3/CCT8/MACROH2A1/CCT5/CCT4/DKC1	8
GO:0034470	BP	GO:0034470	ncRNA processing	44/791	424/18800	3.44E-08	2.04E-05	1.93E-05	RPP40/RPP14/RIOK2/LYAR/BRIX1/INTS8/TRMT10C/INTS12/RPF2/METTL5/RPUSD3/KARS1/RIOK1/MAK16/MTO1/MRPL1/THADA/MAP2K1/RSL1D1/NPM3/NOP58/NOP10/ABT1/NOP14/DCAF13/RRP36/TFB2M/NSA2/MPHOSPH6/UTP14A/NOP56/PRORP/RPL35A/RPL14/EXOSC10/BYSL/ZC3H12A/TP53RK/DIMT1/DGCR8/NOLC1/DKC1/RPL7/NOL10	44
GO:0006520	BP	GO:0006520	cellular amino acid metabolic process	34/791	285/18800	4.55E-08	2.39E-05	2.27E-05	CPS1/CTH/ETFA/SLC25A21/BCKDHB/GMPS/RARS1/DHFR/MCCC1/KARS1/HIBADH/GARS1/PYCR1/RARS2/GPT2/NOS1/KYAT1/RIMKLA/HIBCH/TARS1/RIDA/ENOPH1/MTHFD1/SARDH/QDPR/YARS1/ADI1/PCBD1/PCBD2/SIRT4/DARS2/ODC1/EPRS1/MMUT	34
GO:0006986	BP	GO:0006986	response to unfolded protein	22/791	139/18800	8.19E-08	3.88E-05	3.68E-05	CTH/BAG3/HSPA4/HSPA9/HSPA1L/HSPD1/DNAJB1/HSP90AB1/HSPA1B/DNAJB4/COPS5/PTPN2/PPP1R15A/HSPE1/DDIT3/HSPA7/HSPA6/HSF1/HSPA1A/HSP90AA1/CHAC1/ERP27	22
GO:1904816	BP	GO:1904816	positive regulation of protein localization to chromosome, telomeric region	7/791	12/18800	1.50E-07	6.45E-05	6.12E-05	GNL3/TCP1/CCT3/CCT8/CCT5/CCT4/DKC1	7
GO:0035966	BP	GO:0035966	response to topologically incorrect protein	23/791	160/18800	2.54E-07	9.82E-05	9.32E-05	CTH/BAG3/HSPA4/HSPA9/HSPA1L/HSPD1/DNAJB1/HSP90AB1/HSPA1B/DNAJB4/COPS5/PTPN2/PPP1R15A/HSPE1/DDIT3/HSPA7/HSPA6/HSF1/HSPA1A/NGLY1/HSP90AA1/CHAC1/ERP27	23
GO:1904872	BP	GO:1904872	regulation of telomerase RNA localization to Cajal body	8/791	18/18800	2.85E-07	9.82E-05	9.32E-05	TCP1/CCT3/CCT8/NOP10/CCT5/CCT4/EXOSC10/DKC1	8
GO:0042026	BP	GO:0042026	protein refolding	9/791	24/18800	2.92E-07	9.82E-05	9.32E-05	HSPA9/HSPA1L/HSPD1/HSPA1B/HSPA7/HSPA6/HSPA1A/HSP90AA1/DNAJA2	9
GO:0140053	BP	GO:0140053	mitochondrial gene expression	18/791	104/18800	3.11E-07	9.82E-05	9.32E-05	MTRF1L/TRMT10C/RPUSD3/MRPS27/MTO1/GARS1/RARS2/TFB2M/MRPS6/C1QBP/MRPS18B/PRORP/MTIF2/MRPS28/MRPS17/SLC25A33/MRPL47/DARS2	18
GO:0090670	BP	GO:0090670	RNA localization to Cajal body	8/791	19/18800	4.74E-07	0.00011821	0.000112164	TCP1/CCT3/CCT8/NOP10/CCT5/CCT4/EXOSC10/DKC1	8
GO:0090671	BP	GO:0090671	telomerase RNA localization to Cajal body	8/791	19/18800	4.74E-07	0.00011821	0.000112164	TCP1/CCT3/CCT8/NOP10/CCT5/CCT4/EXOSC10/DKC1	8
GO:0090672	BP	GO:0090672	telomerase RNA localization	8/791	19/18800	4.74E-07	0.00011821	0.000112164	TCP1/CCT3/CCT8/NOP10/CCT5/CCT4/EXOSC10/DKC1	8
GO:0090685	BP	GO:0090685	RNA localization to nucleus	8/791	19/18800	4.74E-07	0.00011821	0.000112164	TCP1/CCT3/CCT8/NOP10/CCT5/CCT4/EXOSC10/DKC1	8
GO:1990542	BP	GO:1990542	mitochondrial transmembrane transport	16/791	87/18800	5.99E-07	0.000139171	0.000132054	HSPD1/SLC25A21/VDAC1/MRS2/CHCHD4/TIMM21/SLC8A3/MRPL18/TOMM70/GRPEL1/MAIP1/DNAJC19/GRPEL2/ABCB7/UCP3/SLC25A33	16
GO:0072655	BP	GO:0072655	establishment of protein localization to mitochondrion	19/791	120/18800	6.17E-07	0.000139171	0.000132054	BAG3/HSPA4/HSPA1L/HSPD1/CHCHD4/GDAP1/TIMM21/DDIT3/TOMM70/GRPEL1/GZMB/PDCD5/MAIP1/DNAJC19/HSP90AA1/TOMM22/GRPEL2/SIRT4/TIMM9	19
GO:0006458	BP	GO:0006458	'de novo' protein folding	11/791	41/18800	6.78E-07	0.000139592	0.000132453	HSPA9/HSPA1L/HSPD1/DNAJB1/CHCHD4/HSPA1B/DNAJB4/HSPE1/HSPA7/HSPA6/HSPA1A	11
GO:0007339	BP	GO:0007339	binding of sperm to zona pellucida	11/791	41/18800	6.78E-07	0.000139592	0.000132453	TCP1/HSPA1L/TEX101/ASTL/CCT3/CCT8/CCT5/CCT4/VDAC2/PCSK4/FETUB	11
GO:1904851	BP	GO:1904851	positive regulation of establishment of protein localization to telomere	6/791	10/18800	9.89E-07	0.000186478	0.000176941	TCP1/CCT3/CCT8/CCT5/CCT4/DKC1	6
GO:0006091	BP	GO:0006091	generation of precursor metabolites and energy	45/791	494/18800	1.02E-06	0.000186478	0.000176941	ETFA/GLRX2/ALDH1L2/PDHB/NR4A3/SUCLG2/ACSM1/HTR2A/XYLB/UQCRH/DHRS2/CYC1/ADH5/ME2/NDUFS4/CCNB1/NDUFB5/UQCRHL/NDUFC2/NDUFAF1/EPM2AIP1/GYG1/COX5A/SORBS1/GNPDA1/MDH1/UQCRC2/CYB5A/COX10/FH/PSEN1/NDUFB4/SUCLG1/QDPR/UQCRB/OXCT1/ACSS3/ADH7/GPX2/PRKAA2/GHITM/SLC25A33/SDHB/NDUFAB1/MC4R	45
GO:0072594	BP	GO:0072594	establishment of protein localization to organelle	41/791	431/18800	1.02E-06	0.000186478	0.000176941	BAG3/HSPA4/TCP1/HSPA1L/HSPD1/ZFAND2A/CHCHD4/HSP90AB1/GDAP1/TIMM21/CCT3/DDIT3/SPCS1/TOMM70/CCT8/GRPEL1/VPS37A/GZMB/PDCD5/CSE1L/SRPRB/MAIP1/MACROH2A1/SQSTM1/HACL1/CCT5/DNAJC19/HSP90AA1/PEX7/TOMM22/SMO/GRPEL2/CCT4/TSPAN10/PSEN1/RANBP2/ZC3H12A/SIRT4/TIMM9/NOLC1/DKC1	41
GO:1904874	BP	GO:1904874	positive regulation of telomerase RNA localization to Cajal body	7/791	15/18800	1.09E-06	0.000190899	0.000181136	TCP1/CCT3/CCT8/NOP10/CCT5/CCT4/DKC1	7
GO:0070585	BP	GO:0070585	protein localization to mitochondrion	19/791	125/18800	1.17E-06	0.000198247	0.000188108	BAG3/HSPA4/HSPA1L/HSPD1/CHCHD4/GDAP1/TIMM21/DDIT3/TOMM70/GRPEL1/GZMB/PDCD5/MAIP1/DNAJC19/HSP90AA1/TOMM22/GRPEL2/SIRT4/TIMM9	19
GO:0032543	BP	GO:0032543	mitochondrial translation	14/791	72/18800	1.50E-06	0.000236856	0.000224742	MTRF1L/TRMT10C/RPUSD3/MRPS27/GARS1/RARS2/MRPS6/C1QBP/MRPS18B/MTIF2/MRPS28/MRPS17/MRPL47/DARS2	14
GO:0042273	BP	GO:0042273	ribosomal large subunit biogenesis	14/791	72/18800	1.50E-06	0.000236856	0.000224742	BRIX1/RPF2/NPM1/MAK16/MRPL1/RSL1D1/SURF6/NIP7/NSA2/NOP16/RPL35A/RPL14/DDX28/RPL7	14
GO:0051084	BP	GO:0051084	'de novo' post-translational protein folding	10/791	37/18800	2.03E-06	0.000283943	0.000269421	HSPA9/HSPA1L/DNAJB1/CHCHD4/HSPA1B/DNAJB4/HSPE1/HSPA7/HSPA6/HSPA1A	10
GO:0022900	BP	GO:0022900	electron transport chain	22/791	167/18800	2.08E-06	0.000283943	0.000269421	ETFA/GLRX2/UQCRH/DHRS2/CYC1/ADH5/ME2/NDUFS4/CCNB1/NDUFB5/UQCRHL/NDUFC2/NDUFAF1/COX5A/CYB5A/NDUFB4/QDPR/UQCRB/GPX2/GHITM/SDHB/NDUFAB1	22
GO:0070203	BP	GO:0070203	regulation of establishment of protein localization to telomere	6/791	11/18800	2.10E-06	0.000283943	0.000269421	TCP1/CCT3/CCT8/CCT5/CCT4/DKC1	6
GO:1904869	BP	GO:1904869	regulation of protein localization to Cajal body	6/791	11/18800	2.10E-06	0.000283943	0.000269421	TCP1/CCT3/CCT8/CCT5/CCT4/DKC1	6
GO:1904871	BP	GO:1904871	positive regulation of protein localization to Cajal body	6/791	11/18800	2.10E-06	0.000283943	0.000269421	TCP1/CCT3/CCT8/CCT5/CCT4/DKC1	6
GO:0070198	BP	GO:0070198	protein localization to chromosome, telomeric region	9/791	30/18800	2.55E-06	0.000335001	0.000317868	GNL3/TCP1/PINX1/CCT3/CCT8/MACROH2A1/CCT5/CCT4/DKC1	9
GO:0033044	BP	GO:0033044	regulation of chromosome organization	25/791	212/18800	3.36E-06	0.00042982	0.000407838	GNL3/NSMCE2/RIOK2/TCP1/PINX1/TRIP13/FBXO5/CCT3/CCT8/SPDL1/NCAPG/CCNB1/CHFR/MACROH2A1/CCT5/UCHL5/SMC4/CCT4/MCPH1/EXOSC10/NDC80/ACTR8/DKC1/SIN3A/CDCA5	25
GO:0070202	BP	GO:0070202	regulation of establishment of protein localization to chromosome	6/791	12/18800	4.05E-06	0.000479176	0.000454669	TCP1/CCT3/CCT8/CCT5/CCT4/DKC1	6
GO:1903405	BP	GO:1903405	protein localization to nuclear body	6/791	12/18800	4.05E-06	0.000479176	0.000454669	TCP1/CCT3/CCT8/CCT5/CCT4/DKC1	6
GO:1904867	BP	GO:1904867	protein localization to Cajal body	6/791	12/18800	4.05E-06	0.000479176	0.000454669	TCP1/CCT3/CCT8/CCT5/CCT4/DKC1	6
GO:0035036	BP	GO:0035036	sperm-egg recognition	11/791	49/18800	4.59E-06	0.000514573	0.000488257	TCP1/HSPA1L/TEX101/ASTL/CCT3/CCT8/CCT5/CCT4/VDAC2/PCSK4/FETUB	11
GO:0051085	BP	GO:0051085	chaperone cofactor-dependent protein refolding	9/791	32/18800	4.63E-06	0.000514573	0.000488257	HSPA9/HSPA1L/DNAJB1/HSPA1B/DNAJB4/HSPE1/HSPA7/HSPA6/HSPA1A	9
GO:0006626	BP	GO:0006626	protein targeting to mitochondrion	16/791	101/18800	4.67E-06	0.000514573	0.000488257	BAG3/HSPA4/HSPA1L/HSPD1/CHCHD4/GDAP1/TIMM21/TOMM70/GRPEL1/PDCD5/DNAJC19/HSP90AA1/TOMM22/GRPEL2/SIRT4/TIMM9	16
GO:1901605	BP	GO:1901605	alpha-amino acid metabolic process	24/791	203/18800	5.02E-06	0.000540198	0.000512571	CPS1/CTH/SLC25A21/GMPS/DHFR/MCCC1/HIBADH/PYCR1/GPT2/NOS1/KYAT1/RIMKLA/HIBCH/RIDA/ENOPH1/MTHFD1/SARDH/QDPR/ADI1/PCBD1/PCBD2/SIRT4/ODC1/MMUT	24
GO:0051204	BP	GO:0051204	protein insertion into mitochondrial membrane	8/791	26/18800	7.54E-06	0.000793495	0.000752913	HSPA4/TOMM70/GZMB/PDCD5/MAIP1/HSP90AA1/TOMM22/TIMM9	8
GO:0044839	BP	GO:0044839	cell cycle G2/M phase transition	20/791	155/18800	8.22E-06	0.000846617	0.000803318	TPD52L1/PINX1/CDC25A/AVEN/NPM1/FBXO5/UIMC1/CCNB2/TICRR/CCNB1/NAE1/CHFR/MACROH2A1/CCNG1/PAXIP1/RRM1/CCNA2/NDC80/HUS1/SIN3A	20
GO:0046395	BP	GO:0046395	carboxylic acid catabolic process	26/791	238/18800	8.78E-06	0.00087807	0.000833164	ETFA/ALDH1L2/CYP26A1/SLC25A21/DECR1/BCKDHB/ECI2/ABHD3/MCCC1/XYLB/HIBADH/PCK2/GPT2/ABCD4/NOS1/HACL1/KYAT1/HIBCH/PEX7/GNPDA1/RIDA/SARDH/QDPR/NUDT19/ABCB11/ACADL	26
GO:0006403	BP	GO:0006403	RNA localization	23/791	196/18800	8.90E-06	0.00087807	0.000833164	TCP1/YBX1/NPM1/MRPL18/THOC7/CCT3/CCT8/SEH1L/HSF1/NOP58/NOP10/NCBP2/SLBP/CCT5/CCT4/NUP43/RANBP2/XPOT/NCBP3/NXF1/EXOSC10/DKC1/NUP37	23
GO:0000723	BP	GO:0000723	telomere maintenance	18/791	132/18800	1.07E-05	0.001031548	0.000978792	GNL3/NSMCE2/TCP1/CCNE2/PINX1/HSP90AB1/CCT3/CCT8/EXO1/RAD51/NOP10/CCT5/HSP90AA1/DCLRE1B/CCT4/EXOSC10/HUS1/DKC1	18
GO:1902749	BP	GO:1902749	regulation of cell cycle G2/M phase transition	16/791	108/18800	1.13E-05	0.001070672	0.001015915	PINX1/CDC25A/AVEN/NPM1/FBXO5/UIMC1/TICRR/CCNB1/NAE1/CHFR/MACROH2A1/CCNG1/PAXIP1/RRM1/HUS1/SIN3A	16
GO:0016054	BP	GO:0016054	organic acid catabolic process	26/791	242/18800	1.18E-05	0.001099689	0.001043448	ETFA/ALDH1L2/CYP26A1/SLC25A21/DECR1/BCKDHB/ECI2/ABHD3/MCCC1/XYLB/HIBADH/PCK2/GPT2/ABCD4/NOS1/HACL1/KYAT1/HIBCH/PEX7/GNPDA1/RIDA/SARDH/QDPR/NUDT19/ABCB11/ACADL	26
GO:1990173	BP	GO:1990173	protein localization to nucleoplasm	6/791	14/18800	1.22E-05	0.001114097	0.001057119	TCP1/CCT3/CCT8/CCT5/CCT4/DKC1	6
GO:0009408	BP	GO:0009408	response to heat	16/791	109/18800	1.27E-05	0.00113839	0.001080169	BAG3/DNAJB1/IER5/STAC/HSP90AB1/HSPA1B/DNAJB4/HSPA6/HSF1/HSPA1A/NOS1/HSP90AA1/CPB2/EIF2B3/MICB/DNAJA2	16
GO:0009060	BP	GO:0009060	aerobic respiration	22/791	187/18800	1.33E-05	0.001167469	0.001107761	PDHB/SUCLG2/UQCRH/CYC1/NDUFS4/CCNB1/NDUFB5/UQCRHL/NDUFC2/NDUFAF1/COX5A/MDH1/UQCRC2/COX10/FH/NDUFB4/SUCLG1/UQCRB/GHITM/SLC25A33/SDHB/NDUFAB1	22
GO:0009266	BP	GO:0009266	response to temperature stimulus	21/791	180/18800	2.36E-05	0.002032077	0.001928151	GLRX2/BAG3/HSPD1/ADM/DNAJB1/IER5/STAC/HSP90AB1/HSPA1B/DNAJB4/HTR2A/HSPA6/HSF1/HSPA1A/NOS1/HSP90AA1/UCP3/CPB2/EIF2B3/MICB/DNAJA2	21
GO:0090151	BP	GO:0090151	establishment of protein localization to mitochondrial membrane	8/791	30/18800	2.43E-05	0.002056956	0.001951758	HSPA4/TOMM70/GZMB/PDCD5/MAIP1/HSP90AA1/TOMM22/TIMM9	8
GO:0006839	BP	GO:0006839	mitochondrial transport	21/791	182/18800	2.79E-05	0.002316928	0.002198434	BAG3/HSPA4/HSPA1L/HSPD1/CHCHD4/GDAP1/TIMM21/TOMM70/GRPEL1/GZMB/HSPA1A/PDCD5/MAIP1/DNAJC19/HSP90AA1/TOMM22/GRPEL2/PSEN1/VDAC2/SIRT4/TIMM9	21
GO:0000966	BP	GO:0000966	RNA 5'-end processing	7/791	23/18800	3.08E-05	0.002507301	0.002379071	RPP40/RPP14/TRMT10C/PIWIL2/ABT1/NOP14/PRORP	7
GO:0010833	BP	GO:0010833	telomere maintenance via telomere lengthening	13/791	81/18800	3.12E-05	0.002507301	0.002379071	TCP1/PINX1/HSP90AB1/CCT3/CCT8/RAD51/NOP10/CCT5/HSP90AA1/DCLRE1B/CCT4/EXOSC10/DKC1	13
GO:0019395	BP	GO:0019395	fatty acid oxidation	15/791	106/18800	3.67E-05	0.002899489	0.002751201	ETFA/ALDH1L2/DECR1/NR4A3/ECI2/ACSM1/ADH5/CYP24A1/ABCD4/HACL1/PEX7/ADH7/ABCB11/SIRT4/ACADL	15
GO:0045333	BP	GO:0045333	cellular respiration	24/791	231/18800	4.38E-05	0.003404845	0.003230712	ETFA/PDHB/NR4A3/SUCLG2/UQCRH/CYC1/NDUFS4/CCNB1/NDUFB5/UQCRHL/NDUFC2/NDUFAF1/COX5A/MDH1/UQCRC2/COX10/FH/NDUFB4/SUCLG1/UQCRB/GHITM/SLC25A33/SDHB/NDUFAB1	24
GO:0070200	BP	GO:0070200	establishment of protein localization to telomere	6/791	17/18800	4.52E-05	0.0034545	0.003277828	TCP1/CCT3/CCT8/CCT5/CCT4/DKC1	6
GO:1900182	BP	GO:1900182	positive regulation of protein localization to nucleus	13/791	84/18800	4.64E-05	0.003485729	0.00330746	BAG3/TCP1/PINX1/HSP90AB1/CCT3/CCT8/LIF/CCT5/SMO/CCT4/PSEN1/ZC3H12A/DKC1	13
GO:0032200	BP	GO:0032200	telomere organization	19/791	162/18800	5.29E-05	0.003917412	0.003717065	GNL3/NSMCE2/TCP1/CCNE2/PINX1/HSP90AB1/CCT3/CCT8/EXO1/RAD51/NOP10/CCT5/HSP90AA1/DCLRE1B/CCT4/EXOSC10/SIRT2/HUS1/DKC1	19
GO:0042274	BP	GO:0042274	ribosomal small subunit biogenesis	12/791	74/18800	5.63E-05	0.004106282	0.003896275	RPP40/RIOK2/NPM1/RIOK1/SURF6/LTV1/ABT1/NOP14/DCAF13/RRP36/BYSL/NOL10	12
GO:0034620	BP	GO:0034620	cellular response to unfolded protein	14/791	98/18800	5.96E-05	0.004274688	0.004056069	CTH/BAG3/HSPA9/HSPA1L/HSPD1/HSPA1B/COPS5/PTPN2/PPP1R15A/DDIT3/HSPA7/HSPA6/HSF1/HSPA1A	14
GO:0006631	BP	GO:0006631	fatty acid metabolic process	34/791	395/18800	6.65E-05	0.004700781	0.00446037	ETFA/ALDH1L2/DECR1/NR4A3/ABHD5/MECR/ECI2/ABHD3/PPARG/ACSM1/FASN/GPAT2/PCK2/MBLAC2/CEACAM1/ADH5/CYP24A1/CYP2A6/ABCD4/HACL1/CYP2C8/PEX7/SCD/UCP3/HACD3/ADH7/NUDT19/LIPG/PRKAA2/ABCB11/LIAS/SIRT4/NDUFAB1/ACADL	34
GO:0034440	BP	GO:0034440	lipid oxidation	15/791	112/18800	7.04E-05	0.004903266	0.0046525	ETFA/ALDH1L2/DECR1/NR4A3/ECI2/ACSM1/ADH5/CYP24A1/ABCD4/HACL1/PEX7/ADH7/ABCB11/SIRT4/ACADL	15
GO:0070199	BP	GO:0070199	establishment of protein localization to chromosome	7/791	26/18800	7.41E-05	0.005088444	0.004828207	TCP1/CCT3/CCT8/MACROH2A1/CCT5/CCT4/DKC1	7
GO:0022904	BP	GO:0022904	respiratory electron transport chain	15/791	113/18800	7.81E-05	0.005282593	0.005012427	ETFA/UQCRH/CYC1/NDUFS4/CCNB1/NDUFB5/UQCRHL/NDUFC2/NDUFAF1/COX5A/NDUFB4/UQCRB/GHITM/SDHB/NDUFAB1	15
GO:0015980	BP	GO:0015980	energy derivation by oxidation of organic compounds	29/791	321/18800	9.70E-05	0.006473107	0.006142055	ETFA/PDHB/NR4A3/SUCLG2/ACSM1/UQCRH/CYC1/NDUFS4/CCNB1/NDUFB5/UQCRHL/NDUFC2/NDUFAF1/EPM2AIP1/GYG1/COX5A/SORBS1/MDH1/UQCRC2/COX10/FH/NDUFB4/SUCLG1/UQCRB/GHITM/SLC25A33/SDHB/NDUFAB1/MC4R	29
GO:0044743	BP	GO:0044743	protein transmembrane import into intracellular organelle	8/791	36/18800	0.000100514	0.006612951	0.006274747	HSPD1/CHCHD4/TIMM21/TOMM70/GRPEL1/DNAJC19/PEX7/GRPEL2	8
GO:0000070	BP	GO:0000070	mitotic sister chromatid segregation	19/791	171/18800	0.000110215	0.007151905	0.006786137	NSMCE2/RIOK2/PINX1/TRIP13/FBXO5/SPDL1/SEH1L/NAA50/NCAPG/CCNB1/KNSTRN/DSCC1/MACROH2A1/NUSAP1/PRC1/SMC4/KIF2C/NDC80/CDCA5	19
GO:0035967	BP	GO:0035967	cellular response to topologically incorrect protein	15/791	117/18800	0.000116563	0.007461601	0.007079994	CTH/BAG3/HSPA9/HSPA1L/HSPD1/HSPA1B/COPS5/PTPN2/PPP1R15A/DDIT3/HSPA7/HSPA6/HSF1/HSPA1A/NGLY1	15
GO:0042773	BP	GO:0042773	ATP synthesis coupled electron transport	13/791	92/18800	0.000121437	0.007569039	0.007181938	UQCRH/CYC1/NDUFS4/CCNB1/NDUFB5/UQCRHL/NDUFC2/NDUFAF1/COX5A/NDUFB4/UQCRB/GHITM/NDUFAB1	13
GO:0042775	BP	GO:0042775	mitochondrial ATP synthesis coupled electron transport	13/791	92/18800	0.000121437	0.007569039	0.007181938	UQCRH/CYC1/NDUFS4/CCNB1/NDUFB5/UQCRHL/NDUFC2/NDUFAF1/COX5A/NDUFB4/UQCRB/GHITM/NDUFAB1	13
GO:0007004	BP	GO:0007004	telomere maintenance via telomerase	11/791	69/18800	0.000133717	0.00791769	0.007512757	TCP1/PINX1/HSP90AB1/CCT3/CCT8/NOP10/CCT5/HSP90AA1/CCT4/EXOSC10/DKC1	11
GO:0009988	BP	GO:0009988	cell-cell recognition	11/791	69/18800	0.000133717	0.00791769	0.007512757	TCP1/HSPA1L/TEX101/ASTL/CCT3/CCT8/CCT5/CCT4/VDAC2/PCSK4/FETUB	11
GO:0034502	BP	GO:0034502	protein localization to chromosome	13/791	93/18800	0.000135828	0.00791769	0.007512757	GNL3/TCP1/PINX1/CCT3/CCT8/SPDL1/CENPQ/MACROH2A1/CCT5/CCT4/NDC80/DKC1/CDCA5	13
GO:1900180	BP	GO:1900180	regulation of protein localization to nucleus	16/791	132/18800	0.000136921	0.00791769	0.007512757	BAG3/TCP1/PINX1/HSP90AB1/CCT3/CCT8/LIF/CCT5/SMO/CCT4/PSEN1/BYSL/ZC3H12A/NOLC1/DKC1/SIN3A	16
GO:0010257	BP	GO:0010257	NADH dehydrogenase complex assembly	10/791	58/18800	0.000137059	0.00791769	0.007512757	NDUFAF2/NDUFAF4/TIMM21/NDUFS4/NDUFB5/NDUFC2/NDUFAF1/NDUFB4/NDUFAF6/NDUFAB1	10
GO:0032981	BP	GO:0032981	mitochondrial respiratory chain complex I assembly	10/791	58/18800	0.000137059	0.00791769	0.007512757	NDUFAF2/NDUFAF4/TIMM21/NDUFS4/NDUFB5/NDUFC2/NDUFAF1/NDUFB4/NDUFAF6/NDUFAB1	10
GO:0033108	BP	GO:0033108	mitochondrial respiratory chain complex assembly	13/791	94/18800	0.000151664	0.008655837	0.008213154	NDUFAF2/CHCHD4/NDUFAF4/TIMM21/NDUFS4/NDUFB5/NDUFC2/NDUFAF1/COA4/NDUFB4/SLC25A33/NDUFAF6/NDUFAB1	13
GO:0034471	BP	GO:0034471	ncRNA 5'-end processing	6/791	21/18800	0.000171586	0.00961718	0.009125331	RPP40/RPP14/TRMT10C/ABT1/NOP14/PRORP	6
GO:1901987	BP	GO:1901987	regulation of cell cycle phase transition	34/791	415/18800	0.000172569	0.00961718	0.009125331	NSMCE2/RIOK2/CCL2/PINX1/TRIP13/CDC25A/AVEN/NPM1/FBXO5/MYO16/UIMC1/SPDL1/TICRR/CCNH/CCNB1/CDC73/CDC5L/NAE1/CHFR/MACROH2A1/WDR76/CCNG1/CDK2AP2/PPP2CA/PAXIP1/CEP63/RRM1/SIRT2/NDC80/HUS1/ZNF16/RAD1/SIN3A/CDCA5	34
GO:0010389	BP	GO:0010389	regulation of G2/M transition of mitotic cell cycle	13/791	97/18800	0.000209054	0.011514981	0.010926073	PINX1/CDC25A/AVEN/FBXO5/UIMC1/TICRR/CCNB1/NAE1/CHFR/CCNG1/RRM1/HUS1/SIN3A	13
GO:0017038	BP	GO:0017038	protein import	21/791	210/18800	0.000220105	0.011984328	0.011371417	BAG3/HSPA4/HSPD1/CHCHD4/HSP90AB1/TIMM21/TOMM70/GRPEL1/PDCD5/CSE1L/SQSTM1/DNAJC19/HSP90AA1/PEX7/TOMM22/SMO/GRPEL2/PSEN1/RANBP2/ZC3H12A/NOLC1	21
GO:0030490	BP	GO:0030490	maturation of SSU-rRNA	9/791	51/18800	0.00024523	0.013052283	0.012384753	RPP40/RIOK2/RIOK1/ABT1/NOP14/DCAF13/RRP36/BYSL/NOL10	9
GO:0051445	BP	GO:0051445	regulation of meiotic cell cycle	9/791	51/18800	0.00024523	0.013052283	0.012384753	TRIP13/CDC25A/FBXO5/PIWIL2/LIF/CHFR/MSX2/SIRT2/RAD1	9
GO:0006418	BP	GO:0006418	tRNA aminoacylation for protein translation	8/791	41/18800	0.000263527	0.013870287	0.013160923	RARS1/KARS1/GARS1/RARS2/TARS1/YARS1/DARS2/EPRS1	8
GO:0042559	BP	GO:0042559	pteridine-containing compound biosynthetic process	5/791	15/18800	0.000274814	0.014305421	0.013573802	DHFR/MTHFD1/QDPR/PCBD1/PCBD2	5
GO:0006278	BP	GO:0006278	RNA-templated DNA biosynthetic process	11/791	75/18800	0.000285683	0.014709582	0.013957293	TCP1/PINX1/HSP90AB1/CCT3/CCT8/NOP10/CCT5/HSP90AA1/CCT4/EXOSC10/DKC1	11
GO:0044282	BP	GO:0044282	small molecule catabolic process	31/791	376/18800	0.000294645	0.014967758	0.014202266	ETFA/ALDH1L2/CYP26A1/SLC25A21/DECR1/AKR1B10/BCKDHB/ECI2/ABHD3/MCCC1/XYLB/HIBADH/PCK2/ADH5/CYP24A1/GPT2/ABCD4/NOS1/HACL1/KYAT1/HIBCH/PEX7/GNPDA1/RIDA/SARDH/QDPR/OXCT1/NUDT19/ABCB11/APOBEC3C/ACADL	31
GO:0051131	BP	GO:0051131	chaperone-mediated protein complex assembly	6/791	23/18800	0.000297017	0.014967758	0.014202266	HSPA4/HSPD1/HSP90AB1/HSPA1A/NDUFAF1/HSP90AA1	6
GO:0040020	BP	GO:0040020	regulation of meiotic nuclear division	7/791	32/18800	0.000304301	0.015173406	0.014397397	TRIP13/FBXO5/PIWIL2/LIF/MSX2/SIRT2/RAD1	7
GO:1903829	BP	GO:1903829	positive regulation of protein localization	35/791	446/18800	0.000315813	0.015583405	0.014786427	SLC35D3/BAG3/GNL3/TCP1/HSPA1L/PINX1/STAC/HSP90AB1/PPARG/ANKRD1/BLK/CCT3/TOMM70/IER3IP1/CCT8/PCK2/GZMB/OAZ1/LIF/PDCD5/CENPQ/SQSTM1/CCT5/SORBS1/EPB41/SMO/CDK5R1/TRPM4/CCT4/PSEN1/OXCT1/PRKAA2/ZC3H12A/NDC80/DKC1	35
GO:2001252	BP	GO:2001252	positive regulation of chromosome organization	12/791	89/18800	0.000342742	0.016737829	0.01588181	GNL3/NSMCE2/TCP1/CCT3/CCT8/NCAPG/MACROH2A1/CCT5/SMC4/CCT4/DKC1/SIN3A	12
GO:0007059	BP	GO:0007059	chromosome segregation	29/791	348/18800	0.000382928	0.018466696	0.017522258	CENPN/NSMCE2/RIOK2/OIP5/CCNE2/PINX1/TRIP13/FBXO5/SPDL1/SEH1L/NAA50/NCAPG/CCNB1/KNSTRN/CENPQ/DSCC1/CHFR/MACROH2A1/NUSAP1/PRC1/SMC4/NUP43/SRPK1/SKA1/KIF2C/SIRT2/NDC80/NUP37/CDCA5	29
GO:0051447	BP	GO:0051447	negative regulation of meiotic cell cycle	5/791	16/18800	0.000385941	0.018466696	0.017522258	TRIP13/FBXO5/LIF/CHFR/RAD1	5
GO:0034605	BP	GO:0034605	cellular response to heat	10/791	66/18800	0.000409403	0.019393438	0.018401605	BAG3/DNAJB1/IER5/STAC/HSP90AB1/HSPA1B/HSPA6/HSF1/HSPA1A/HSP90AA1	10
GO:0000819	BP	GO:0000819	sister chromatid segregation	20/791	205/18800	0.000425044	0.019935007	0.018915476	NSMCE2/RIOK2/PINX1/TRIP13/FBXO5/SPDL1/SEH1L/NAA50/NCAPG/CCNB1/KNSTRN/DSCC1/CHFR/MACROH2A1/NUSAP1/PRC1/SMC4/KIF2C/NDC80/CDCA5	20
GO:0043039	BP	GO:0043039	tRNA aminoacylation	8/791	44/18800	0.000437325	0.020309888	0.019271185	RARS1/KARS1/GARS1/RARS2/TARS1/YARS1/DARS2/EPRS1	8
GO:0051052	BP	GO:0051052	regulation of DNA metabolic process	36/791	472/18800	0.000446218	0.020521676	0.019472142	GNL3/TCP1/PINX1/ORC3/CGAS/HSP90AB1/AUNIP/GINS2/NPM1/ANKRD1/FBXO5/UIMC1/CCT3/CCT8/HSF1/TICRR/RAD51/GMNN/DSCC1/FAF1/CCT5/MSH3/HSP90AA1/UCHL5/PPP2CA/PAXIP1/CCT4/EP400/MBD2/STAT6/HMCES/EXOSC10/CCNA2/ACTR8/POLQ/DKC1	36
GO:0043038	BP	GO:0043038	amino acid activation	8/791	45/18800	0.000512531	0.02334478	0.022150864	RARS1/KARS1/GARS1/RARS2/TARS1/YARS1/DARS2/EPRS1	8
GO:0006413	BP	GO:0006413	translational initiation	14/791	120/18800	0.000521588	0.023531062	0.022327619	EIF2A/EIF2S2/NPM1/COPS5/PPP1R15A/EIF3H/EIF3E/NCBP2/EIF1AD/EIF3J/EIF1B/SLBP/MTIF2/EIF2B3	14
GO:0031442	BP	GO:0031442	positive regulation of mRNA 3'-end processing	4/791	10/18800	0.000532934	0.023816109	0.022598088	HSF1/CDC73/NCBP2/LEO1	4
GO:0000460	BP	GO:0000460	maturation of 5.8S rRNA	7/791	35/18800	0.000544753	0.023893483	0.022671505	RPP40/MAK16/ABT1/NOP14/NSA2/MPHOSPH6/EXOSC10	7
GO:0042558	BP	GO:0042558	pteridine-containing compound metabolic process	7/791	35/18800	0.000544753	0.023893483	0.022671505	ALDH1L2/DHFR/MTHFD2/MTHFD1/QDPR/PCBD1/PCBD2	7
GO:0072329	BP	GO:0072329	monocarboxylic acid catabolic process	14/791	124/18800	0.000726384	0.031567716	0.029953257	ETFA/ALDH1L2/CYP26A1/DECR1/ECI2/ABHD3/XYLB/PCK2/ABCD4/HACL1/PEX7/NUDT19/ABCB11/ACADL	14
GO:0006119	BP	GO:0006119	oxidative phosphorylation	15/791	139/18800	0.00076777	0.032500159	0.030838012	UQCRH/CYC1/NDUFS4/CCNB1/NDUFB5/UQCRHL/NDUFC2/NDUFAF1/COX5A/UQCRC2/NDUFB4/UQCRB/GHITM/SLC25A33/NDUFAB1	15
GO:0019646	BP	GO:0019646	aerobic electron transport chain	11/791	84/18800	0.000769328	0.032500159	0.030838012	UQCRH/CYC1/NDUFS4/NDUFB5/UQCRHL/NDUFC2/NDUFAF1/COX5A/NDUFB4/UQCRB/NDUFAB1	11
GO:0014046	BP	GO:0014046	dopamine secretion	7/791	37/18800	0.000775284	0.032500159	0.030838012	FGF20/SYT7/HTR2A/KCNA2/CHRNB2/DTNBP1/SYT17	7
GO:0014059	BP	GO:0014059	regulation of dopamine secretion	7/791	37/18800	0.000775284	0.032500159	0.030838012	FGF20/SYT7/HTR2A/KCNA2/CHRNB2/DTNBP1/SYT17	7
GO:0006122	BP	GO:0006122	mitochondrial electron transport, ubiquinol to cytochrome c	4/791	11/18800	0.000809656	0.033350767	0.031645117	UQCRH/CYC1/UQCRHL/UQCRB	4
GO:0090084	BP	GO:0090084	negative regulation of inclusion body assembly	4/791	11/18800	0.000809656	0.033350767	0.031645117	DNAJB1/HSPA1B/HSF1/HSPA1A	4
GO:0000086	BP	GO:0000086	G2/M transition of mitotic cell cycle	15/791	140/18800	0.000827274	0.033782715	0.032054975	TPD52L1/PINX1/CDC25A/AVEN/FBXO5/UIMC1/TICRR/CCNB1/NAE1/CHFR/CCNG1/RRM1/CCNA2/HUS1/SIN3A	15
GO:0051205	BP	GO:0051205	protein insertion into membrane	9/791	60/18800	0.000850654	0.034440589	0.032679203	HSPA4/TOMM70/GZMB/PDCD5/MAIP1/HSP90AA1/TOMM22/EMC4/TIMM9	9
GO:0046394	BP	GO:0046394	carboxylic acid biosynthetic process	26/791	316/18800	0.000905806	0.03626369	0.034409065	CPS1/CTH/MECR/ABHD3/DHFR/ACSM1/FASN/PYCR1/CEACAM1/OSBPL1A/CYP2C8/NANP/FGF19/ENOPH1/MTHFD1/SCD/HACD3/ADI1/LIPG/PCBD1/PRKAA2/ABCB11/LIAS/PCBD2/NDUFAB1/ACADL	26
GO:0000462	BP	GO:0000462	maturation of SSU-rRNA from tricistronic rRNA transcript (SSU-rRNA, 5.8S rRNA, LSU-rRNA)	7/791	38/18800	0.000916299	0.03626369	0.034409065	RPP40/ABT1/NOP14/DCAF13/RRP36/BYSL/NOL10	7
GO:2000573	BP	GO:2000573	positive regulation of DNA biosynthetic process	10/791	73/18800	0.000925813	0.03626369	0.034409065	TCP1/HSP90AB1/GINS2/CCT3/CCT8/DSCC1/CCT5/HSP90AA1/CCT4/DKC1	10
GO:0000470	BP	GO:0000470	maturation of LSU-rRNA	6/791	28/18800	0.000926305	0.03626369	0.034409065	RPF2/MAK16/MRPL1/RSL1D1/NSA2/RPL7	6
GO:0048285	BP	GO:0048285	organelle fission	36/791	493/18800	0.000982983	0.037930893	0.035991003	NSMCE2/RIOK2/MND1/CCNE2/PINX1/TRIP13/HSPA1B/CKS2/PPARG/FBXO5/GDAP1/PIWIL2/SPDL1/SEH1L/CCNB2/NAA50/NCAPG/RAD51/CCNB1/KNSTRN/HSPA1A/LIF/DSCC1/CHFR/MACROH2A1/NUSAP1/PRC1/SMC4/COX10/KIF2C/MSX2/SIRT2/NDC80/NME6/RAD1/CDCA5	36
GO:0010948	BP	GO:0010948	negative regulation of cell cycle process	25/791	301/18800	0.000986519	0.037930893	0.035991003	CCL2/PINX1/TRIP13/AVEN/NPM1/FBXO5/MYO16/UIMC1/SPDL1/TICRR/CCNB1/LIF/CDC73/CDC5L/NAE1/CHFR/MACROH2A1/WDR76/CCNG1/CDK2AP2/CEP63/NDC80/NME6/HUS1/RAD1	25
GO:0016053	BP	GO:0016053	organic acid biosynthetic process	26/791	318/18800	0.000992913	0.037930893	0.035991003	CPS1/CTH/MECR/ABHD3/DHFR/ACSM1/FASN/PYCR1/CEACAM1/OSBPL1A/CYP2C8/NANP/FGF19/ENOPH1/MTHFD1/SCD/HACD3/ADI1/LIPG/PCBD1/PRKAA2/ABCB11/LIAS/PCBD2/NDUFAB1/ACADL	26
GO:0042255	BP	GO:0042255	ribosome assembly	9/791	62/18800	0.001083314	0.040906419	0.038814353	EIF2A/BRIX1/RPF2/NPM1/ABT1/NIP7/C1QBP/EFL1/DDX28	9
GO:1904029	BP	GO:1904029	regulation of cyclin-dependent protein kinase activity	12/791	101/18800	0.001088074	0.040906419	0.038814353	CDK5R2/CCNE2/CCNP/CDC25A/HSP90AB1/CKS2/CCNB2/CCNH/CCNB1/CDK5R1/CCNG1/CCNA2	12
GO:1901990	BP	GO:1901990	regulation of mitotic cell cycle phase transition	26/791	321/18800	0.001137187	0.042408951	0.040240041	NSMCE2/RIOK2/CCL2/PINX1/TRIP13/CDC25A/AVEN/FBXO5/MYO16/UIMC1/SPDL1/TICRR/CCNH/CCNB1/CDC73/NAE1/CHFR/CCNG1/CDK2AP2/PPP2CA/RRM1/SIRT2/NDC80/HUS1/SIN3A/CDCA5	26
GO:0044771	BP	GO:0044771	meiotic cell cycle phase transition	4/791	12/18800	0.00117421	0.042408951	0.040240041	CDC25A/CCNB2/CHFR/NDC80	4
GO:0097201	BP	GO:0097201	negative regulation of transcription from RNA polymerase II promoter in response to stress	4/791	12/18800	0.00117421	0.042408951	0.040240041	BAG3/DNAJB1/HSPA1A/SIRT2	4
GO:0009062	BP	GO:0009062	fatty acid catabolic process	12/791	102/18800	0.001187013	0.042408951	0.040240041	ETFA/ALDH1L2/DECR1/ECI2/ABHD3/PCK2/ABCD4/HACL1/PEX7/NUDT19/ABCB11/ACADL	12
GO:1901988	BP	GO:1901988	negative regulation of cell cycle phase transition	22/791	255/18800	0.001190334	0.042408951	0.040240041	CCL2/PINX1/TRIP13/AVEN/FBXO5/MYO16/UIMC1/SPDL1/TICRR/CCNB1/CDC73/CDC5L/NAE1/CHFR/MACROH2A1/WDR76/CCNG1/CDK2AP2/CEP63/NDC80/HUS1/RAD1	22
GO:0030150	BP	GO:0030150	protein import into mitochondrial matrix	5/791	20/18800	0.001190887	0.042408951	0.040240041	TIMM21/TOMM70/GRPEL1/DNAJC19/GRPEL2	5
GO:2000678	BP	GO:2000678	negative regulation of transcription regulatory region DNA binding	5/791	20/18800	0.001190887	0.042408951	0.040240041	DDIT3/PSEN1/MSX2/GATA1/SIN3A	5
GO:0006767	BP	GO:0006767	water-soluble vitamin metabolic process	9/791	63/18800	0.001217568	0.042408951	0.040240041	ALDH1L2/ACP3/DHFR/MCCC1/MTHFD2/ABCD4/RFK/HLCS/SLC19A2	9
GO:0071806	BP	GO:0071806	protein transmembrane transport	9/791	63/18800	0.001217568	0.042408951	0.040240041	HSPD1/CHCHD4/TIMM21/TOMM70/GRPEL1/DNAJC19/PEX7/TOMM22/GRPEL2	9
GO:2000242	BP	GO:2000242	negative regulation of reproductive process	9/791	63/18800	0.001217568	0.042408951	0.040240041	NODAL/TRIP13/EAF2/FBXO5/ASTL/LIF/CHFR/HYAL3/RAD1	9
GO:0000280	BP	GO:0000280	nuclear division	33/791	446/18800	0.001264005	0.043705064	0.041469867	NSMCE2/RIOK2/MND1/CCNE2/PINX1/TRIP13/HSPA1B/CKS2/FBXO5/PIWIL2/SPDL1/SEH1L/CCNB2/NAA50/NCAPG/RAD51/CCNB1/KNSTRN/HSPA1A/LIF/DSCC1/CHFR/MACROH2A1/NUSAP1/PRC1/SMC4/KIF2C/MSX2/SIRT2/NDC80/NME6/RAD1/CDCA5	33
GO:0007006	BP	GO:0007006	mitochondrial membrane organization	13/791	117/18800	0.001287565	0.04419708	0.04193672	HSPA4/HSPA9/TOMM70/GZMB/HSPA1A/PDCD5/MAIP1/HSP90AA1/TOMM22/IMMT/VDAC2/GHITM/TIMM9	13
GO:1902750	BP	GO:1902750	negative regulation of cell cycle G2/M phase transition	9/791	64/18800	0.001364931	0.046515659	0.044136721	PINX1/AVEN/UIMC1/TICRR/NAE1/CHFR/MACROH2A1/CCNG1/HUS1	9
GO:0065002	BP	GO:0065002	intracellular protein transmembrane transport	8/791	52/18800	0.001381307	0.046737512	0.044347228	HSPD1/CHCHD4/TIMM21/TOMM70/GRPEL1/DNAJC19/PEX7/GRPEL2	8
GO:1904951	BP	GO:1904951	positive regulation of establishment of protein localization	25/791	309/18800	0.001424462	0.047855857	0.045408377	SLC35D3/BAG3/TCP1/HSPA1L/HSP90AB1/PPARG/ANKRD1/BLK/CCT3/TOMM70/IER3IP1/CCT8/PCK2/GZMB/OAZ1/PDCD5/CCT5/SMO/CDK5R1/TRPM4/CCT4/PSEN1/OXCT1/ZC3H12A/DKC1	25
GO:0005759	CC	GO:0005759	mitochondrial matrix	77/836	473/19594	1.51E-24	8.87E-22	8.07E-22	CPS1/ETFA/MRPS22/GLRX2/MRPL3/ALDH1L2/PDHB/HSPA9/HSPA1L/HSPD1/COQ3/MRPL13/DECR1/VDAC1/MRPS30/MTRF1L/BCKDHB/TRMT10C/MRPL39/MRPL37/MECR/MRPL15/SUCLG2/RPUSD3/ACSM1/MCCC1/MRPL48/MRPS27/KARS1/MRPL18/HIBADH/DHRS2/GARS1/HSPE1/ACP6/MRPS10/PCK2/PYCR1/GRPEL1/ME2/RAD51/CCNB1/RARS2/GPT2/MTHFD2/NDUFAF1/MAIP1/TFB2M/MRPS6/HIBCH/DNAJC19/C1QBP/RIDA/GRPEL2/MRPS18B/ETNPPL/FH/PRORP/SARDH/SUCLG1/MRPL46/OXCT1/ACSS3/VDA…	77
GO:0005743	CC	GO:0005743	mitochondrial inner membrane	66/836	491/19594	1.00E-16	2.91E-14	2.65E-14	CPS1/TAMM41/MRPS22/MRPL3/NDUFAF2/HSPA9/HSPD1/MRPS25/COQ3/SLC25A21/MRPL13/MRS2/SLC25A26/NDUFAF4/MRPS30/SLC25A47/MRPL39/TMEM70/MRPL37/CKMT1B/MRPL15/TIMMDC1/MRPL48/MRPS27/TIMM21/CKMT1A/MRPL18/UQCRH/MRPL1/CYC1/MRPS10/GRPEL1/NDUFS4/CYP24A1/NDUFB5/UQCRHL/COQ2/NDUFC2/NDUFAF1/MAIP1/MRPS6/DNAJC19/COX5A/SLC25A48/UQCRC2/GRPEL2/MRPS18B/ABCB7/COX10/PSEN1/IMMT/NDUFB4/UCP3/UQCRB/MRPL46/MRPS28/MRPS17/GHITM/SLC25…	66
GO:0098798	CC	GO:0098798	mitochondrial protein-containing complex	48/836	281/19594	1.49E-16	2.91E-14	2.65E-14	MRPS22/MRPL3/PDHB/HSPA9/MRPL13/VDAC1/MRPS30/BCKDHB/TRMT10C/MRPL39/MRPL37/MRPL15/SUCLG2/MCCC1/MRPL48/MRPS27/TIMM21/MRPL18/UQCRH/CYC1/MRPS10/TOMM70/GRPEL1/NDUFS4/NDUFB5/UQCRHL/NDUFC2/NDUFAF1/MRPS6/DNAJC19/COX5A/TOMM22/UQCRC2/GRPEL2/MRPS18B/PRORP/IMMT/NDUFB4/SUCLG1/UQCRB/MRPL46/MRPS28/MRPS17/TIMM9/MRPL47/PDHX/SDHB/NDUFAB1	48
GO:0000313	CC	GO:0000313	organellar ribosome	17/836	81/19594	4.31E-08	5.06E-06	4.60E-06	MRPS22/MRPL3/MRPL13/MRPS30/MRPL39/MRPL37/MRPL15/MRPL48/MRPS27/MRPL18/MRPS10/MRPS6/MRPS18B/MRPL46/MRPS28/MRPS17/MRPL47	17
GO:0005761	CC	GO:0005761	mitochondrial ribosome	17/836	81/19594	4.31E-08	5.06E-06	4.60E-06	MRPS22/MRPL3/MRPL13/MRPS30/MRPL39/MRPL37/MRPL15/MRPL48/MRPS27/MRPL18/MRPS10/MRPS6/MRPS18B/MRPL46/MRPS28/MRPS17/MRPL47	17
GO:0030684	CC	GO:0030684	preribosome	15/836	78/19594	8.83E-07	8.19E-05	7.45E-05	RIOK2/RIOK1/MAK16/RSL1D1/LTV1/NOP58/NOP14/DCAF13/NIP7/RRP36/NSA2/UTP14A/NOP56/BYSL/NOL10	15
GO:0101031	CC	GO:0101031	chaperone complex	10/836	34/19594	9.77E-07	8.19E-05	7.45E-05	BAG3/TCP1/HSP90AB1/CCT3/CCT8/HSF1/STIP1/CCT5/CCT4/BAG2	10
GO:0005840	CC	GO:0005840	ribosome	27/836	229/19594	1.81E-06	0.000132955	0.000120879	MRPS22/MRPL3/EIF2A/MRPL13/MRPS30/MRPL39/MRPL37/MRPL15/MRPL48/MRPS27/EIF3H/MRPL18/MRPL1/MRPS10/BTF3/RPL30/MRPS6/MRPS18B/RPL35A/ELAVL4/MRPL46/RPL14/MRPS28/MRPS17/DNAJC21/MRPL47/RPL7	27
GO:0044391	CC	GO:0044391	ribosomal subunit	23/836	178/19594	2.19E-06	0.000142826	0.000129853	MRPS22/MRPL3/EIF2A/MRPL13/MRPS30/MRPL39/MRPL37/MRPL15/MRPL48/MRPS27/MRPL18/MRPL1/MRPS10/RPL30/MRPS6/MRPS18B/RPL35A/MRPL46/RPL14/MRPS28/MRPS17/MRPL47/RPL7	23
GO:1990204	CC	GO:1990204	oxidoreductase complex	18/836	120/19594	3.31E-06	0.000194101	0.000176472	MTARC1/ETFA/PDHB/BCKDHB/UQCRH/CYC1/NDUFS4/NDUFB5/UQCRHL/NDUFC2/NDUFAF1/UQCRC2/NDUFB4/UQCRB/RRM1/PDHX/SDHB/NDUFAB1	18
GO:0000775	CC	GO:0000775	chromosome, centromeric region	26/836	227/19594	4.79E-06	0.000255666	0.000232445	CENPN/OIP5/PINX1/FBXO28/SPDL1/SEH1L/NCAPG/HSF1/CCNB1/KNSTRN/CENPQ/DSCC1/MACROH2A1/SMC4/PPP2CA/NUP43/DCTN6/CENPL/PSEN1/CFDP1/SKA1/KIF2C/NDC80/NUP37/SIN3A/CDCA5	26
GO:0098687	CC	GO:0098687	chromosomal region	35/836	366/19594	7.65E-06	0.000374257	0.000340264	CENPN/NSMCE2/OIP5/PINX1/ORC3/THOC7/FBXO28/SPDL1/SEH1L/NCAPG/HSF1/RAD51/CCNB1/KNSTRN/CDC73/CENPQ/DSCC1/MACROH2A1/DCLRE1B/SMC4/PPP2CA/NUP43/DCTN6/CENPL/PSEN1/CFDP1/SKA1/KIF2C/SIRT2/NDC80/NUP37/SIN3A/CDCA5/SETX/DYDC1	35
GO:0098800	CC	GO:0098800	inner mitochondrial membrane protein complex	20/836	155/19594	1.01E-05	0.000457552	0.000415994	HSPA9/TIMM21/UQCRH/CYC1/GRPEL1/NDUFS4/NDUFB5/UQCRHL/NDUFC2/NDUFAF1/DNAJC19/COX5A/UQCRC2/GRPEL2/IMMT/NDUFB4/UQCRB/TIMM9/SDHB/NDUFAB1	20
GO:0000793	CC	GO:0000793	condensed chromosome	26/836	255/19594	3.77E-05	0.0014865	0.001351485	CENPN/NSMCE2/PINX1/FBXO28/SPDL1/SEH1L/NCAPG/HSF1/RAD51/CCNB1/KNSTRN/SYN1/CENPQ/MACROH2A1/NUP43/DCTN6/PSEN1/CFDP1/SKA1/KIF2C/HMGB2/NDC80/HUS1/RAD1/NUP37/SIN3A	26
GO:0000779	CC	GO:0000779	condensed chromosome, centromeric region	19/836	156/19594	3.80E-05	0.0014865	0.001351485	CENPN/PINX1/FBXO28/SPDL1/SEH1L/NCAPG/HSF1/CCNB1/KNSTRN/CENPQ/NUP43/DCTN6/PSEN1/CFDP1/SKA1/KIF2C/NDC80/NUP37/SIN3A	19
GO:0000776	CC	GO:0000776	kinetochore	18/836	146/19594	5.13E-05	0.001697843	0.001543632	CENPN/PINX1/FBXO28/SPDL1/SEH1L/HSF1/CCNB1/KNSTRN/CENPQ/NUP43/DCTN6/PSEN1/CFDP1/SKA1/KIF2C/NDC80/NUP37/SIN3A	18
GO:0005832	CC	GO:0005832	chaperonin-containing T-complex	5/836	11/19594	5.21E-05	0.001697843	0.001543632	TCP1/CCT3/CCT8/CCT5/CCT4	5
GO:0017101	CC	GO:0017101	aminoacyl-tRNA synthetase multienzyme complex	5/836	11/19594	5.21E-05	0.001697843	0.001543632	EEF1E1/RARS1/KARS1/AIMP2/EPRS1	5
GO:0000314	CC	GO:0000314	organellar small ribosomal subunit	7/836	26/19594	8.10E-05	0.002105769	0.001914507	MRPS22/MRPS27/MRPS10/MRPS6/MRPS18B/MRPS28/MRPS17	7
GO:0005763	CC	GO:0005763	mitochondrial small ribosomal subunit	7/836	26/19594	8.10E-05	0.002105769	0.001914507	MRPS22/MRPS27/MRPS10/MRPS6/MRPS18B/MRPS28/MRPS17	7
GO:0000315	CC	GO:0000315	organellar large ribosomal subunit	10/836	54/19594	8.23E-05	0.002105769	0.001914507	MRPL3/MRPL13/MRPS30/MRPL39/MRPL37/MRPL15/MRPL48/MRPL18/MRPL46/MRPL47	10
GO:0005762	CC	GO:0005762	mitochondrial large ribosomal subunit	10/836	54/19594	8.23E-05	0.002105769	0.001914507	MRPL3/MRPL13/MRPS30/MRPL39/MRPL37/MRPL15/MRPL48/MRPL18/MRPL46/MRPL47	10
GO:0015934	CC	GO:0015934	large ribosomal subunit	15/836	112/19594	8.25E-05	0.002105769	0.001914507	MRPL3/MRPL13/MRPS30/MRPL39/MRPL37/MRPL15/MRPL48/MRPL18/MRPL1/RPL30/RPL35A/MRPL46/RPL14/MRPL47/RPL7	15
GO:0098803	CC	GO:0098803	respiratory chain complex	13/836	91/19594	0.000124813	0.00305272	0.002775449	UQCRH/CYC1/NDUFS4/NDUFB5/UQCRHL/NDUFC2/NDUFAF1/COX5A/UQCRC2/NDUFB4/UQCRB/SDHB/NDUFAB1	13
GO:0005746	CC	GO:0005746	mitochondrial respirasome	13/836	94/19594	0.000174364	0.004094069	0.003722215	UQCRH/CYC1/NDUFS4/NDUFB5/UQCRHL/NDUFC2/NDUFAF1/COX5A/UQCRC2/NDUFB4/UQCRB/SDHB/NDUFAB1	13
GO:0000307	CC	GO:0000307	cyclin-dependent protein kinase holoenzyme complex	9/836	49/19594	0.000198415	0.004248982	0.003863057	CCNE2/CCNP/CKS2/CCNB2/CCNH/CCNB1/CDK5R1/CCNG1/CCNA2	9
GO:0005750	CC	GO:0005750	mitochondrial respiratory chain complex III	5/836	14/19594	0.000202677	0.004248982	0.003863057	UQCRH/CYC1/UQCRHL/UQCRC2/UQCRB	5
GO:0045275	CC	GO:0045275	respiratory chain complex III	5/836	14/19594	0.000202677	0.004248982	0.003863057	UQCRH/CYC1/UQCRHL/UQCRC2/UQCRB	5
GO:0030688	CC	GO:0030688	preribosome, small subunit precursor	5/836	15/19594	0.000293369	0.005938183	0.005398832	RIOK2/RIOK1/LTV1/NOP14/BYSL	5
GO:0070469	CC	GO:0070469	respirasome	13/836	101/19594	0.000359321	0.007030711	0.006392129	UQCRH/CYC1/NDUFS4/NDUFB5/UQCRHL/NDUFC2/NDUFAF1/COX5A/UQCRC2/NDUFB4/UQCRB/SDHB/NDUFAB1	13
GO:0000940	CC	GO:0000940	outer kinetochore	4/836	12/19594	0.001237284	0.023428569	0.021300609	SPDL1/CCNB1/SKA1/NDC80	4
GO:0005732	CC	GO:0005732	sno(s)RNA-containing ribonucleoprotein complex	6/836	30/19594	0.001460747	0.026795582	0.024361804	RPP40/NOP58/NOP10/NOP56/NOLC1/DKC1	6
GO:0070069	CC	GO:0070069	cytochrome complex	7/836	42/19594	0.001834898	0.032638942	0.029674425	UQCRH/CYC1/UQCRHL/COX5A/UQCRC2/COX10/UQCRB	7
GO:0005744	CC	GO:0005744	TIM23 mitochondrial import inner membrane translocase complex	4/836	14/19594	0.002336976	0.03841044	0.034921713	TIMM21/GRPEL1/DNAJC19/GRPEL2	4
GO:0030677	CC	GO:0030677	ribonuclease P complex	4/836	14/19594	0.002336976	0.03841044	0.034921713	RPP40/RPP14/TRMT10C/PRORP	4
GO:0009295	CC	GO:0009295	nucleoid	7/836	44/19594	0.002421101	0.03841044	0.034921713	CPS1/HSPA9/VDAC1/TRMT10C/TFB2M/VDAC2/DDX28	7
GO:0042645	CC	GO:0042645	mitochondrial nucleoid	7/836	44/19594	0.002421101	0.03841044	0.034921713	CPS1/HSPA9/VDAC1/TRMT10C/TFB2M/VDAC2/DDX28	7
GO:0005852	CC	GO:0005852	eukaryotic translation initiation factor 3 complex	4/836	15/19594	0.003080106	0.047579525	0.043257992	COPS5/EIF3H/EIF3E/EIF3J	4
GO:1902554	CC	GO:1902554	serine/threonine protein kinase complex	11/836	99/19594	0.00329493	0.048898051	0.04445676	CDK5R2/CCNE2/CCNP/CKS2/CCNB2/CCNH/CCNB1/CDK5R1/CCNG1/STRADA/CCNA2	11
GO:0016235	CC	GO:0016235	aggresome	6/836	35/19594	0.003332065	0.048898051	0.04445676	BAG3/HSPA1B/KLF8/HSPA1A/SQSTM1/PSEN1	6
GO:0044183	MF	GO:0044183	protein folding chaperone	14/818	43/18410	2.47E-09	1.35E-06	1.24E-06	TCP1/HSPA9/HSPA1L/DNAJB1/HSP90AB1/HSPA1B/CCT3/HSPA7/CCT8/HSPA6/HSPA1A/CCT5/HSP90AA1/CCT4	14
GO:0051082	MF	GO:0051082	unfolded protein binding	23/818	121/18410	3.09E-09	1.35E-06	1.24E-06	TCP1/HSPA9/HSPA1L/HSPD1/DNAJB1/HSP90AB1/HSPA1B/DNAJB4/NPM1/HSPE1/CCT3/HSPA7/CCT8/HSPA6/GRPEL1/HSPA1A/NDUFAF1/CCT5/HSP90AA1/CRYAB/GRPEL2/CCT4/DNAJA2	23
GO:0016874	MF	GO:0016874	ligase activity	24/818	165/18410	3.02E-07	8.77E-05	8.03E-05	CPS1/RTCA/GMPS/RARS1/SUCLG2/ACSM1/MCCC1/PAICS/KARS1/DPH6/GARS1/RARS2/NAE1/RIMKLA/TARS1/HLCS/UBA3/MTHFD1/SUCLG1/YARS1/ACSS3/ADSS1/DARS2/EPRS1	24
GO:0090079	MF	GO:0090079	translation regulator activity, nucleic acid binding	16/818	108/18410	2.21E-05	0.004784644	0.004378785	EIF2A/EIF2S2/MTRF1L/DHFR/CELF4/COPS5/EIF3H/EIF3E/EIF1AD/EIF3J/EIF1B/EEFSEC/EFL1/PABPC1/MTIF2/EIF2B3	16
GO:0016645	MF	GO:0016645	oxidoreductase activity, acting on the CH-NH group of donors	8/818	29/18410	2.74E-05	0.004784644	0.004378785	ALDH1L2/DHFR/PYCR1/MTHFD2/MTHFD1/PAOX/SARDH/QDPR	8
GO:0016538	MF	GO:0016538	cyclin-dependent protein serine/threonine kinase regulator activity	10/818	50/18410	5.79E-05	0.006978819	0.006386837	CDK5R2/CCNE2/CCNP/CKS2/CCNB2/CCNH/CCNB1/CDK5R1/CCNG1/CCNA2	10
GO:0051087	MF	GO:0051087	chaperone binding	15/818	106/18410	6.81E-05	0.006978819	0.006386837	BAG3/HSPD1/DNAJB1/CDC25A/DNAJB4/HSPE1/GRPEL1/BIN1/TBCA/GRPEL2/BAG2/TIMM9/DNAJA2/PLG/DNAAF6	15
GO:0003743	MF	GO:0003743	translation initiation factor activity	10/818	51/18410	6.92E-05	0.006978819	0.006386837	EIF2A/EIF2S2/COPS5/EIF3H/EIF3E/EIF1AD/EIF3J/EIF1B/MTIF2/EIF2B3	10
GO:0000049	MF	GO:0000049	tRNA binding	12/818	72/18410	7.19E-05	0.006978819	0.006386837	EIF2A/TRMT10C/RARS1/MRPS27/KARS1/YRDC/TARS1/EEFSEC/RPL35A/YARS1/XPOT/DARS2	12
GO:0008135	MF	GO:0008135	translation factor activity, RNA binding	13/818	84/18410	8.07E-05	0.007041325	0.006444042	EIF2A/EIF2S2/MTRF1L/COPS5/EIF3H/EIF3E/EIF1AD/EIF3J/EIF1B/EEFSEC/EFL1/MTIF2/EIF2B3	13
GO:0016646	MF	GO:0016646	oxidoreductase activity, acting on the CH-NH group of donors, NAD or NADP as acceptor	6/818	19/18410	0.000124581	0.009887237	0.009048547	ALDH1L2/DHFR/PYCR1/MTHFD2/MTHFD1/QDPR	6
GO:0016829	MF	GO:0016829	lyase activity	21/818	195/18410	0.000164436	0.011962704	0.010947962	CTH/CYP17A1/PAICS/FASN/PCK2/ME2/GGCT/UMPS/HACL1/KYAT1/AMD1/CHAC1/ETNPPL/FH/HACD3/PCBD1/PCBD2/CHAC2/NEIL2/POLQ/ODC1	21
GO:0016879	MF	GO:0016879	ligase activity, forming carbon-nitrogen bonds	9/818	48/18410	0.000227531	0.015279562	0.013983466	CPS1/GMPS/MCCC1/PAICS/DPH6/RIMKLA/HLCS/MTHFD1/ADSS1	9
GO:0031072	MF	GO:0031072	heat shock protein binding	15/818	123/18410	0.000366242	0.020753776	0.018993328	HSPA9/HSPA1L/DNAJB1/HSP90AB1/HSPA1B/HSPA7/HSPA6/HSF1/HSPA1A/STIP1/FAF1/FKBP5/BAG2/DNAJA2/FKBP4	15
GO:0004812	MF	GO:0004812	aminoacyl-tRNA ligase activity	8/818	41/18410	0.000380367	0.020753776	0.018993328	RARS1/KARS1/GARS1/RARS2/TARS1/YARS1/DARS2/EPRS1	8
GO:0016875	MF	GO:0016875	ligase activity, forming carbon-oxygen bonds	8/818	41/18410	0.000380367	0.020753776	0.018993328	RARS1/KARS1/GARS1/RARS2/TARS1/YARS1/DARS2/EPRS1	8
GO:0030515	MF	GO:0030515	snoRNA binding	7/818	32/18410	0.000423275	0.021154737	0.019360277	NOP58/NOP10/NOP14/NOP56/BYSL/NOLC1/DKC1	7
GO:0009055	MF	GO:0009055	electron transfer activity	15/818	125/18410	0.00043618	0.021154737	0.019360277	ETFA/GLRX2/UQCRH/CYC1/ADH5/ME2/NDUFS4/NDUFB5/NDUFC2/COX5A/CYB5A/NDUFB4/QDPR/GPX2/SDHB	15
GO:0016903	MF	GO:0016903	oxidoreductase activity, acting on the aldehyde or oxo group of donors	8/818	46/18410	0.000854003	0.039239212	0.035910728	ALDH1L2/PDHB/AKR1B10/BCKDHB/FMO5/ADH5/ADH7/PDHX	8
GO:0000774	MF	GO:0000774	adenyl-nucleotide exchange factor activity	4/818	11/18410	0.000993713	0.043375575	0.039696221	BAG3/GRPEL1/GRPEL2/BAG2	4
GO:0003735	MF	GO:0003735	structural constituent of ribosome	18/818	181/18410	0.001198767	0.049834472	0.04560724	MRPS22/MRPL3/MRPS25/MRPL13/MRPS30/MRPL37/MRPL15/MRPL18/MRPL1/RPL30/MRPS6/MRPS18B/RPL35A/MRPL46/RPL14/MRPS17/MRPL47/RPL7	18
